# Supplementary material for: gcFront: a tool for determining a Pareto front of growth-coupled cell factory designs
Source: Bioinformatics. 2022 Jun 1;38(14):3657–9. doi: 10.1093/bioinformatics/btac376 (PMC9272801; doi:10.1093/bioinformatics/btac376)
Supplement: btac376_Supplementary_Data [file btac376_supplementary_data.zip]

Archive with 3 entries (2 files):
- btac376_Supplementary_Data/
- btac376_Supplementary_Data/gcFront_SuppInfo_May2022.pdf
- btac376_Supplementary_Data/SupplementaryData_Final.xlsx
