# Supplementary material for: gcFront: a tool for determining a Pareto front of growth-coupled cell factory designs
Source: Bioinformatics. 2022 Jun 1;38(14):3657–9. doi: 10.1093/bioinformatics/btac376 (PMC9272801; doi:10.1093/bioinformatics/btac376)
Supplement: btac376_Supplementary_Data [file btac376_supplementary_data.zip › btac376_Supplementary_Data/SupplementaryData_Final.xlsx]

## Sheet: Times
	First, algorithms were run until a design was found or until 6h had passed, at which point the algorithm was terminated. If the algorithm managed to find a design in less than 6h, it was then run for 6h, and the final design(s) it found were then recorded
	Times are on this sheet, designs can be found on the other 3 sheets
	Any run which resulted in at least one GC design is highlighted in green
	SUCCINATE	RobustKnock	gcOpt	FastPros	OptGene	gcFront		SUCCINATE	RobustKnock	gcOpt	FastPros	OptGene	gcFront
	Time (seconds)	22013.4	328.279	21673.4	21604.1	259.531		Product synthesis after time (mmol/gDW/h)	0	4.78359	0	0	0.43185
			336.068		21602.8	150.086				4.78359		0	6.41128
			320.256		21606.9	199.808				4.78359		0	0.43185
	L-TYROSINE	RobustKnock	gcOpt	FastPros	OptGene	gcFront		L-TYROSINE	RobustKnock	gcOpt	FastPros	OptGene	gcFront
	Time (seconds)	15099	21899.8	21662.8	21738	167.409		Product synthesis after time (mmol/gDW/h)	0.473619	0	0.473619	0	0.473619
					21737.7	258.747						0	0.473619
					21695.2	438.803						0	0.473619
	PYRUVATE	RobustKnock	gcOpt	FastPros	OptGene	gcFront		PYRUVATE	RobustKnock	gcOpt	FastPros	OptGene	gcFront
	Time (seconds)	21755.2	21911.8	21663.9	21603.3	203.593		Product synthesis after time (mmol/gDW/h)	0	0	0	0	13.7017
					21601.4	633.602						0	5.45375
					21606.1	593.164						0	0.642421
	Note: some times are greater than 6h (21600 seconds) as it took a short period of time to finalise termination and actually stop.

## Sheet: Succinate (Designs)
Note- no repeats were done for deterministic algorithms (GCopt, FastPros, RobustKnock), since these should always give the same result. Algorithms with a random search (optGene, gcFront) were repeated 3 times, since designs found could be affected by random chance
Algorithm	Repeat	Growth (/h)	Product (mmol/gDW/h)	CouplingStrength	nDeletions	Deletions
gcFront	2	0.0362027	11.6736	1.44819	10	PFL + G6PDH2r/PGL + GLCDpp + ACt2rpp + PDH + SUCOAS + PGCD + PGM + CYTBO3_4pp + SUCDi
gcFront	2	0.0362415	11.6733	1.4482	10	PFL + G6PDH2r/PGL + GLCDpp + ACt2rpp + PDH + SUCOAS + PGCD + PGM + SUCDi + NADH16pp
gcFront	2	0.0848725	11.3208	1.25676	10	PFL + G6PDH2r/PGL + GLCDpp + ACt2rpp + PDH + SUCOAS + PGCD + PGM + TPI + SUCDi
gcFront	2	0.0964042	11.1309	1.1114	10	PFL + G6PDH2r/PGL + GLCDpp + ACt2rpp + GLCt2pp + PDH + SUCOAS + PGCD + PGM + SUCDi
gcFront	2	0.128131	10.947	0.938446	10	PFL + GLYCL + G6PDH2r/PGL + GLCDpp + ACt2rpp + PDH + SUCOAS + PGCD + PGM + SUCDi
gcFront	2	0.0197246	10.7665	1.71125	10	PFL + G6PDH2r/PGL + GLCDpp + ACt2rpp + PDH + LDH_D + PGCD + PGM + SUCDi + NADH16pp
gcFront	2	0.141202	10.727	0.747546	10	PFL + G6PDH2r/PGL + ACt2rpp + GLCNt2rpp + PDH + SUCOAS + PGCD + CLPNS160pp + PGM + SUCDi
gcFront	2	0.043362	10.6376	1.39347	10	PFL + GLYCL + G6PDH2r/PGL + GLCDpp + ACt2rpp + PDH + PGCD + PGM + CYTBO3_4pp + SUCDi
gcFront	2	0.0398861	10.6208	1.52548	10	PFL + G6PDH2r/PGL + GLCDpp + ACt2rpp + PDH + LDH_D + PGCD + PGM + TPI + SUCDi
gcFront	2	0.0473529	10.5668	1.39611	9	PFL + G6PDH2r/PGL + GLCDpp + ACt2rpp + PDH + PGCD + PGM + CYTBO3_4pp + SUCDi
gcFront	2	0.0474064	10.5664	1.39612	9	PFL + G6PDH2r/PGL + GLCDpp + ACt2rpp + PDH + PGCD + PGM + SUCDi + NADH16pp
gcFront	2	0.0541437	10.5655	1.27511	10	PFL + PPC + G6PDH2r/PGL + GLCDpp + ACt2rpp + PDH + PGCD + PGM + TPI + SUCDi
gcFront	2	0.193367	10.2568	0.341315	10	PFL + G6PDH2r/PGL + GLCDpp + ACt2rpp + PDH + SUCOAS + PGCD + CYTBO3_4pp + TPI + SUCDi
gcFront	2	0.0999403	10.1867	1.31383	9	PFL + G6PDH2r/PGL + GLCDpp + ACt2rpp + PDH + LDH_D + PGCD + PGM + SUCDi
gcFront	2	0.114492	10.0816	1.20352	9	PFL + G6PDH2r/PGL + GLCDpp + ACt2rpp + PDH + PGCD + PGM + TPI + SUCDi
gcFront	2	0.128608	9.97953	1.08771	9	PFL + G6PDH2r/PGL + GLCDpp + ACt2rpp + GLCt2pp + PDH + PGCD + PGM + SUCDi
gcFront	2	0.00432141	9.9711	1.91732	10	G6PDH2r/PGL + GLCDpp + ACt2rpp + GLCt2pp + PDH + PGCD + PGM + CYTBO3_4pp + TPI + SUCDi
gcFront	2	0.00433189	9.96976	1.91744	10	PTAr/ACKr + G6PDH2r/PGL + GLCDpp + GLCt2pp + PDH + PGCD + PGM + CYTBO3_4pp + TPI + SUCDi
gcFront	2	0.157682	9.9218	0.830251	9	PFL + GLYCL + G6PDH2r/PGL + GLCDpp + ACt2rpp + PDH + PGCD + PGM + SUCDi
gcFront	2	0.022593	9.84879	1.59026	10	ICL + G6PDH2r/PGL + GLCDpp + ACt2rpp + PDH + SUCOAS + PGCD + PGM + CYTBO3_4pp + SUCDi
gcFront	2	0.173846	9.65255	0.885907	10	PFL + ICL + ALCD19 + G6PDH2r/PGL + ACt2rpp + GLCNt2rpp + PDH + PGCD + PGM + SUCDi
gcFront	2	0.0549444	9.63227	1.47479	9	G6PDH2r/PGL + GLCDpp + ACt2rpp + PDH + PGCD + PGM + CYTBO3_4pp + TPI + SUCDi
gcFront	2	0.0672753	9.54974	1.41048	9	G6PDH2r/PGL + GLCDpp + ACt2rpp + GLCt2pp + PDH + PGCD + PGM + CYTBO3_4pp + SUCDi
gcFront	2	0.0688945	9.5389	1.41095	9	G6PDH2r/PGL + GLCDpp + ACt2rpp + GLCt2pp + PGCD + PGM + CYTBO3_4pp + TPI + SUCDi
gcFront	2	0.106071	9.29008	1.29537	10	PFL + ICL + G6PDH2r/PGL + GLCDpp + ACt2rpp + LDH_D + PGCD + PGM + TPI + SUCDi
gcFront	2	0.109209	9.26909	1.29604	9	G6PDH2r/PGL + GLCDpp + ACt2rpp + PDH + LDH_D + PGCD + PGM + TPI + SUCDi
gcFront	2	0.109474	9.26731	1.29609	9	ICL + G6PDH2r/PGL + GLCDpp + ACt2rpp + LDH_D + PGCD + PGM + TPI + SUCDi
gcFront	2	0.114697	9.23236	1.20989	8	G6PDH2r/PGL + GLCDpp + ACt2rpp + PDH + PGCD + PGM + CYTBO3_4pp + SUCDi
gcFront	2	0.117457	9.21388	1.29781	8	G6PDH2r/PGL + GLCDpp + ACt2rpp + PGCD + PGM + CYTBO3_4pp + TPI + SUCDi
gcFront	2	0.125513	9.15997	1.27233	8	G6PDH2r/PGL + GLCDpp + ACt2rpp + GLCt2pp + PGCD + PGM + CYTBO3_4pp + SUCDi
gcFront	2	0.243304	9.15052	0.476508	9	PFL + G6PDH2r/PGL + GLCDpp + ACt2rpp + PDH + PGCD + CYTBO3_4pp + TPI + SUCDi
gcFront	2	0.309894	9.13271	0.538407	10	PFL + PPS + GLYCL + G6PDH2r/PGL + GLCDpp + ACt2rpp + PDH + PGCD + TPI + SUCDi
gcFront	2	0.151346	9.12117	1.06797	9	PFL + GLYCL + G6PDH2r/PGL + GLCDpp + ACt2rpp + PGCD + PGM + CYTBO3_4pp + SUCDi
gcFront	2	0.135508	9.09307	1.25147	9	PFL + G6PDH2r/PGL + GLCDpp + ACt2rpp + LDH_D + PGCD + PGM + SUCDi + NADH16pp
gcFront	2	0.141376	9.0538	1.25256	8	G6PDH2r/PGL + GLCDpp + ACt2rpp + LDH_D + PGCD + PGM + SUCDi + NADH16pp
gcFront	2	0.152702	8.978	1.16188	9	G6PDH2r/PGL + GLCDpp + ACt2rpp + GLCt2pp + PDH + PGCD + PGM + TPI + SUCDi
gcFront	2	0.158348	8.94021	1.21923	9	PFL + G6PDH2r/PGL + GLCDpp + ACt2rpp + LDH_D + PGCD + PGM + TPI + SUCDi
gcFront	2	0.314606	8.93925	0.62984	10	PFL + GLYCL + G6PDH2r/PGL + AKGt2rpp + GLCDpp + ACt2rpp + PDH + PGCD + TPI + SUCDi
gcFront	2	0.159786	8.93058	1.06942	8	G6PDH2r/PGL + GLCDpp + ACt2rpp + PDH + LDH_D + PGCD + PGM + SUCDi
gcFront	2	0.187635	8.91044	0.734429	10	PFL + ICL + GLYCL + G6PDH2r/PGL + GLCDpp + ACt2rpp + GLCt2pp + PGCD + PGM + SUCDi
gcFront	2	0.163231	8.90752	1.22004	8	G6PDH2r/PGL + GLCDpp + ACt2rpp + LDH_D + PGCD + PGM + TPI + SUCDi
gcFront	2	0.16405	8.90205	1.06965	8	PFL + G6PDH2r/PGL + GLCDpp + ACt2rpp + PGCD + PGM + CYTBO3_4pp + SUCDi
gcFront	2	0.164209	8.90098	1.06966	8	PFL + G6PDH2r/PGL + GLCDpp + ACt2rpp + PGCD + PGM + SUCDi + NADH16pp
gcFront	2	0.170999	8.85554	1.15149	10	ICL + G6PDH2r/PGL + AKGt2rpp + GLCDpp + ACt2rpp + PDH + PGCD + PGM + TPI + SUCDi
gcFront	2	0.171121	8.85472	1.07002	7	G6PDH2r/PGL + GLCDpp + ACt2rpp + PGCD + PGM + CYTBO3_4pp + SUCDi
gcFront	2	0.171295	8.85356	1.07003	7	G6PDH2r/PGL + GLCDpp + ACt2rpp + PGCD + PGM + SUCDi + NADH16pp
gcFront	2	0.218591	8.73069	0.772038	9	PFL + GLYCL + G6PDH2r/PGL + GLCDpp + ACt2rpp + GLCt2pp + PGCD + PGM + SUCDi
gcFront	2	0.219959	8.72274	0.821062	9	PFL + GLYCL + G6PDH2r/PGL + GLCDpp + ACt2rpp + PGCD + PGM + TPI + SUCDi
gcFront	2	0.197369	8.67905	1.13396	9	G6PDH2r/PGL + AKGt2rpp + GLCDpp + ACt2rpp + PDH + PGCD + PGM + TPI + SUCDi
gcFront	2	0.197844	8.67587	1.13401	9	ICL + G6PDH2r/PGL + AKGt2rpp + GLCDpp + ACt2rpp + PGCD + PGM + TPI + SUCDi
gcFront	2	0.201279	8.65288	0.899793	8	PFL + G6PDH2r/PGL + GLCDpp + ACt2rpp + LDH_D + PGCD + PGM + SUCDi
gcFront	2	0.204595	8.63069	0.979249	8	G6PDH2r/PGL + GLCDpp + ACt2rpp + GLCt2pp + PGCD + PGM + TPI + SUCDi
gcFront	2	0.316408	8.62213	0.443004	9	PFL + G6PDH2r/PGL + GLCDpp + ACt2rpp + PDH + LDH_D + PGCD + TPI + SUCDi
gcFront	2	0.209101	8.60053	0.900131	7	G6PDH2r/PGL + GLCDpp + ACt2rpp + LDH_D + PGCD + PGM + SUCDi
gcFront	2	0.342044	8.57532	0.48106	10	PFL + PPS + G6PDH2r/PGL + AKGt2rpp + GLCDpp + ACt2rpp + PDH + PGCD + TPI + SUCDi
gcFront	2	0.254512	8.5221	1	9	PFL + GLYCL + G6PDH2r/PGL + GLCDpp + ACt2rpp + PGCD + PGM + SUCDi + FMNt
gcFront	2	0.343983	8.42282	0.391726	10	PFL + PTAr/ACKr + GARFT + G6PDH2r/PGL + GLCDpp + ACt2rpp + PDH + PGCD + TPI + SUCDi
gcFront	2	0.397865	8.41794	1	10	PFL + PTAr/ACKr + GLYCL + G6PDH2r/PGL + GLCDpp + ACt2rpp + PDH + PGCD + SUCDi + FMNt
gcFront	2	0.247649	8.34253	1.11003	8	G6PDH2r/PGL + AKGt2rpp + GLCDpp + ACt2rpp + PGCD + PGM + TPI + SUCDi
gcFront	2	0.398076	8.31127	1	9	PFL + PTAr/ACKr + GLYCL + G6PDH2r/PGL + GLCDpp + PDH + PGCD + SUCDi + FMNt
gcFront	2	0.42721	7.9251	0.298968	10	PFL + PTAr/ACKr + FTHFD + GARFT + G6PDH2r/PGL + GLCDpp + ACt2rpp + PDH + PGCD + SUCDi
gcFront	2	0.427454	7.81028	0.126208	9	PFL + PTAr/ACKr + FTHFD + GARFT + G6PDH2r/PGL + GLCDpp + PDH + PGCD + SUCDi
gcFront	2	0.436987	7.7506	0.277536	9	PFL + PTAr/ACKr + GARFT + G6PDH2r/PGL + GLCDpp + ACt2rpp + PDH + PGCD + SUCDi
gcFront	2	0.438063	7.74283	0.274787	8	PFL + PTAr/ACKr + G6PDH2r/PGL + GLCDpp + ACt2rpp + PDH + PGCD + SUCDi
gcFront	2	0.405591	7.64482	0.418609	9	PFL + GLYCL + HEX1 + G6PDH2r/PGL + GLCDpp + ACt2rpp + PGCD + CYTBO3_4pp + SUCDi
gcFront	2	0.438319	7.62498	0.0983286	7	PFL + PTAr/ACKr + G6PDH2r/PGL + GLCDpp + PDH + PGCD + SUCDi
gcFront	2	0.414448	7.59339	1	8	PFL + GLYCL + G6PDH2r/PGL + GLCDpp + PDH + PGCD + SUCDi + FMNt
gcFront	2	0.461382	7.46386	0.275852	9	PFL + PTAr/ACKr + FTHFD + GARFT + G6PDH2r/PGL + GLCDpp + ACt2rpp + PDH + SUCDi
gcFront	2	0.46207	7.33645	0.108385	8	PFL + PTAr/ACKr + FTHFD + GARFT + G6PDH2r/PGL + GLCDpp + PDH + SUCDi
gcFront	2	0.474223	7.24629	0.400194	9	PFL + ICL + GLYCL + G6PDH2r/PGL + GLCDpp + ACt2rpp + GLCt2pp + PGCD + SUCDi
gcFront	2	0.478533	7.22126	0.519226	8	PFL + GLYCL + G6PDH2r/PGL + GLCDpp + ACt2rpp + GLCt2pp + PGCD + SUCDi
gcFront	2	0.479385	7.21631	1	9	PFL + PTAr/ACKr + GLYCL + G6PDH2r/PGL + GLCDpp + ACt2rpp + PGCD + SUCDi + FMNt
gcFront	2	0.480718	7.20857	1	8	PFL + GLYCL + G6PDH2r/PGL + GLCDpp + ACt2rpp + PGCD + SUCDi + FMNt
gcFront	2	0.484384	7.10483	0.257717	8	PFL + PTAr/ACKr + FTHFD + G6PDH2r/PGL + GLCDpp + ACt2rpp + PDH + SUCDi
gcFront	2	0.481052	7.0666	1	8	PFL + PTAr/ACKr + GLYCL + G6PDH2r/PGL + GLCDpp + PGCD + SUCDi + FMNt
gcOpt	1	0.491746	6.99704	0.129999	10	ACALD + PGL + FADRx + GND + ME2 + PSP_L + SSALy + THD2pp + SUCDi + GAPP
gcFront	2	0.485142	6.9705	0.0850329	7	PFL + PTAr/ACKr + FTHFD + G6PDH2r/PGL + GLCDpp + PDH + SUCDi
gcFront	2	0.496642	6.78672	1	10	PFL + FTHFD + PPCSCT + GARFT + G6PDH2r/PGL + ACt2rpp + GLCNt2rpp + SUCOAS + PGCD + SUCDi
gcFront	2	0.509142	6.70584	0.367928	10	PFL + PTAr/ACKr + FTHFD + GARFT + G6PDH2r/PGL + AKGt2rpp + GLCDpp + ACt2rpp + PGCD + SUCDi
gcFront	2	0.510646	6.69611	0.36766	9	PFL + FTHFD + GARFT + G6PDH2r/PGL + AKGt2rpp + GLCDpp + ACt2rpp + PGCD + SUCDi
gcFront	2	0.505859	6.61438	1	9	PFL + PPCSCT + GARFT + G6PDH2r/PGL + ACt2rpp + GLCNt2rpp + SUCOAS + PGCD + SUCDi
gcFront	2	0.507054	6.60639	1	8	PFL + PPCSCT + G6PDH2r/PGL + ACt2rpp + GLCNt2rpp + SUCOAS + PGCD + SUCDi
gcFront	2	0.515667	6.54874	0.177935	8	PFL + ICL + G6PDH2r/PGL + GLCDpp + ACt2rpp + GLCt2pp + PGCD + SUCDi
gcFront	2	0.516599	6.5425	0.188014	7	G6PDH2r/PGL + GLCDpp + ACt2rpp + GLCt2pp + PDH + PGCD + SUCDi
gcFront	2	0.517414	6.53705	0.187884	7	PTAr/ACKr + G6PDH2r/PGL + GLCDpp + ACt2rpp + PDH + PGCD + SUCDi
gcFront	2	0.51879	6.52784	0.345532	9	PFL + PTAr/ACKr + GARFT + G6PDH2r/PGL + AKGt2rpp + GLCDpp + ACt2rpp + PGCD + SUCDi
gcFront	2	0.519049	6.52611	0.187628	6	G6PDH2r/PGL + GLCDpp + ACt2rpp + PDH + PGCD + SUCDi
gcFront	2	0.519576	6.52258	0.18412	7	PFL + G6PDH2r/PGL + GLCDpp + ACt2rpp + GLCt2pp + PGCD + SUCDi
gcFront	2	0.519984	6.51985	0.345255	8	PFL + PTAr/ACKr + G6PDH2r/PGL + AKGt2rpp + GLCDpp + ACt2rpp + PGCD + SUCDi
gcFront	2	0.520352	6.51739	0.34517	8	PFL + GARFT + G6PDH2r/PGL + AKGt2rpp + GLCDpp + ACt2rpp + PGCD + SUCDi
gcFront	2	0.521553	6.50935	0.344891	7	PFL + G6PDH2r/PGL + AKGt2rpp + GLCDpp + ACt2rpp + PGCD + SUCDi
gcFront	2	0.521759	6.50797	1	7	PPCSCT + G6PDH2r/PGL + ACt2rpp + GLCNt2rpp + SUCOAS + PGCD + SUCDi
gcFront	2	0.535101	6.41867	0.175016	7	ICL + G6PDH2r/PGL + GLCDpp + ACt2rpp + GLCt2pp + PGCD + SUCDi
gcFront	2	0.535932	6.41311	0.341533	7	PTAr/ACKr + G6PDH2r/PGL + AKGt2rpp + GLCDpp + ACt2rpp + PGCD + SUCDi
gcFront	2	0.536763	6.40755	0.177574	6	G6PDH2r/PGL + GLCDpp + ACt2rpp + GLCt2pp + PGCD + SUCDi
gcFront	2	0.537598	6.40196	0.341142	6	G6PDH2r/PGL + AKGt2rpp + GLCDpp + ACt2rpp + PGCD + SUCDi
gcFront	2	0.522381	6.35174	1	7	PTAr/ACKr + PPCSCT + G6PDH2r/PGL + GLCDpp + SUCOAS + PGCD + SUCDi
gcFront	2	0.538017	6.24255	0.06913	5	PTAr/ACKr + G6PDH2r/PGL + GLCDpp + PGCD + SUCDi
gcFront	2	0.549123	6.08296	1	9	PFL + FTHFD + PPCSCT + GARFT + G6PDH2r/PGL + ACt2rpp + GLCNt2rpp + SUCOAS + SUCDi
gcFront	2	0.561936	5.99156	0.329713	9	PFL + PTAr/ACKr + FTHFD + GARFT + G6PDH2r/PGL + AKGt2rpp + GLCDpp + ACt2rpp + SUCDi
gcFront	2	0.563769	5.97849	0.329248	8	PFL + FTHFD + GARFT + G6PDH2r/PGL + AKGt2rpp + GLCDpp + ACt2rpp + SUCDi
gcFront	2	0.566328	5.83407	1	8	FTHFD + PPCSCT + GARFT + G6PDH2r/PGL + ACt2rpp + GLCNt2rpp + SUCOAS + SUCDi
gcFront	2	0.579972	5.7337	0.316815	8	PTAr/ACKr + FTHFD + GARFT + G6PDH2r/PGL + AKGt2rpp + GLCDpp + ACt2rpp + SUCDi
gcFront	2	0.581925	5.71933	0.316272	7	FTHFD + GARFT + G6PDH2r/PGL + AKGt2rpp + GLCDpp + ACt2rpp + SUCDi
gcFront	2	0.580693	5.59831	1	7	FTHFD + PPCSCT + G6PDH2r/PGL + ACt2rpp + GLCNt2rpp + SUCOAS + SUCDi
gcFront	2	0.582415	5.54619	0.0654132	6	PTAr/ACKr + FTHFD + GARFT + G6PDH2r/PGL + GLCDpp + SUCDi
gcFront	2	0.593986	5.49755	0.141093	8	PFL + PTAr/ACKr + FTHFD + G6PDH2r/PGL + AKGt2rpp + GLCDpp + ACt2rpp + SUCDi
gcFront	2	0.596034	5.48203	0.140674	6	FTHFD + G6PDH2r/PGL + AKGt2rpp + GLCDpp + ACt2rpp + SUCDi
gcFront	2	0.581464	5.42321	1	7	PTAr/ACKr + FTHFD + PPCSCT + G6PDH2r/PGL + GLCDpp + SUCOAS + SUCDi
gcFront	2	0.596548	5.30448	0.057707	6	PTAr/ACKr + FTHFD + PPCSCT + G6PDH2r/PGL + GLCDpp + SUCDi
gcFront	2	0.585372	4.93797	0.401811	10	PFL + PTAr/ACKr + PPS + GLYCL + HEX7 + HEX1 + GLCDpp + ACt2rpp + PGCD + SUCDi
gcFront	2	0.586711	4.93783	0.478215	9	PFL + PPS + GLYCL + HEX7 + HEX1 + GLCDpp + ACt2rpp + PGCD + SUCDi
gcFront	2	0.0120135	4.92798	1.75893	10	ICL + ALCD19 + G6PDH2r/PGL + GLCDpp + ACt2rpp + SUCOAS + PGCD + PGM + TPI + SUCDi
gcFront	2	0.0272249	4.83678	1.63036	10	ICL + ALCD19 + G6PDH2r/PGL + GLCDpp + ACt2rpp + PDH + PGCD + PGM + TPI + SUCDi
gcFront	2	0.587214	4.76684	0.330717	9	PFL + PTAr/ACKr + PPS + GLYCL + HEX7 + HEX1 + GLCDpp + PGCD + SUCDi
gcFront	2	0.5874	4.40197	1	8	PFL + PPCSCT + GARFT + G6PDH2r/PGL + ACt2rpp + SUCOAS + PGCD + SUCDi
gcFront	2	0.588788	4.39269	1	7	PFL + PPCSCT + G6PDH2r/PGL + ACt2rpp + SUCOAS + PGCD + SUCDi
gcFront	2	0.590347	4.38226	0.203627	7	PTAr/ACKr + G6PDH2r/PGL + AKGt2rpp + ACt2rpp + PDH + PGCD + SUCDi
gcFront	2	0.590759	4.37949	0.194127	8	PFL + PTAr/ACKr + GARFT + G6PDH2r/PGL + AKGt2rpp + ACt2rpp + PGCD + SUCDi
gcFront	2	0.592229	4.36966	0.193776	8	PFL + PTAr/ACKr + FTHFD + G6PDH2r/PGL + AKGt2rpp + ACt2rpp + PGCD + SUCDi
gcFront	2	0.592345	4.36888	0.203131	6	G6PDH2r/PGL + AKGt2rpp + ACt2rpp + PDH + PGCD + SUCDi
gcFront	2	0.592681	4.36663	0.193664	7	PFL + GARFT + G6PDH2r/PGL + AKGt2rpp + ACt2rpp + PGCD + SUCDi
gcFront	2	0.594161	4.35673	0.193313	7	PFL + FTHFD + G6PDH2r/PGL + AKGt2rpp + ACt2rpp + PGCD + SUCDi
gcFront	2	0.604186	4.28963	0.190904	6	PTAr/ACKr + G6PDH2r/PGL + AKGt2rpp + ACt2rpp + PGCD + SUCDi
gcFront	2	0.605864	4.2784	1	6	PPCSCT + G6PDH2r/PGL + ACt2rpp + SUCOAS + PGCD + SUCDi
gcFront	2	0.606197	4.27617	0.19042	5	G6PDH2r/PGL + AKGt2rpp + ACt2rpp + PGCD + SUCDi
gcFront	2	0.606587	4.09699	1	6	PTAr/ACKr + PPCSCT + G6PDH2r/PGL + SUCOAS + PGCD + SUCDi
gcFront	2	0.606954	4.09442	0.0507953	6	PTAr/ACKr + FTHFD + GLYCL + G6PDH2r/PGL + PGCD + SUCDi
gcFront	2	0.640942	3.96454	1	10	PFL + PPS + HEX7 + PPCSCT + HEX1 + GLCDpp + ACt2rpp + SUCOAS + PGCD + SUCDi
gcFront	2	0.64716	3.78463	0.125176	9	PFL + PTAr/ACKr + PPS + HEX7 + HEX1 + GLCDpp + ACt2rpp + PGCD + SUCDi
gcFront	2	0.648796	3.78155	0.125087	9	PFL + PPS + HEX7 + GTPDPK + HEX1 + GLCDpp + ACt2rpp + PGCD + SUCDi
gcFront	2	0.649412	3.59136	0.0304114	8	PFL + PTAr/ACKr + PPS + HEX7 + HEX1 + GLCDpp + PGCD + SUCDi
gcFront	2	0.650253	3.55004	0.163368	7	PTAr/ACKr + FTHFD + GARFT + G6PDH2r/PGL + AKGt2rpp + ACt2rpp + SUCDi
gcFront	2	0.652583	3.53291	1	7	FTHFD + PPCSCT + GARFT + G6PDH2r/PGL + ACt2rpp + SUCOAS + SUCDi
gcFront	2	0.65346	3.33623	0.0417862	6	PTAr/ACKr + FTHFD + HEX7 + GARFT + G6PDH2r/PGL + SUCDi
gcFront	2	0.65346	3.33623	0.0417862	6	PTAr/ACKr + FTHFD + GARFT + G6PDH2r/PGL + AKGt2rpp + SUCDi
gcFront	2	0.65346	3.33623	0.0417821	6	PTAr/ACKr + FTHFD + GLYCL + GARFT + G6PDH2r/PGL + SUCDi
gcFront	2	0.679014	3.30141	1	9	PPS + HEX7 + PPCSCT + HEX1 + GLCDpp + ACt2rpp + SUCOAS + PGCD + SUCDi
gcFront	2	0.685997	3.10388	0.105023	9	PTAr/ACKr + PPS + GLYCL + HEX7 + HEX1 + GLCDpp + ACt2rpp + PGCD + SUCDi
gcFront	2	0.687432	3.09991	0.104905	9	PPS + GLYCL + HEX7 + AACPS3 + HEX1 + GLCDpp + ACt2rpp + PGCD + SUCDi
gcFront	2	0.687836	3.0988	0.104869	7	PPS + HEX7 + HEX1 + GLCDpp + ACt2rpp + PGCD + SUCDi
gcFront	2	0.697545	3.07552	0.250677	10	PFL + PPS + FTHFD + HEX7 + GARFT + HEX1 + GLCDpp + ACt2rpp + SUCDi + FMNt
gcFront	2	0.698257	2.8703	0.0537915	10	PFL + PTAr/ACKr + PPS + FTHFD + HEX7 + GARFT + HEX1 + GLCDpp + SUCDi + ACPPAT161
gcFront	2	0.731194	2.5629	1	8	PPS + HEX7 + PPCSCT + HEX1 + GLCDpp + ACt2rpp + SUCOAS + SUCDi
gcFront	2	0.73861	2.34432	0.0814178	9	PFL + PTAr/ACKr + PPS + GLYCL + HEX7 + HEX1 + GLCDpp + ACt2rpp + SUCDi
gcFront	2	0.738898	2.34328	0.995317	8	PTAr/ACKr + PPS + GLYCL + HEX7 + HEX1 + GLCDpp + ACt2rpp + SUCDi
gcFront	2	0.739298	2.34184	0.0813388	9	PFL + PTAr/ACKr + PPS + NTD2 + HEX7 + HEX1 + GLCDpp + ACt2rpp + SUCDi
gcFront	2	0.739794	2.34006	0.0875534	8	PPS + HEX7 + GARFT + HEX1 + GLCDpp + ACt2rpp + SUCDi + FMNt
gcFront	2	0.739794	2.34006	0.081282	8	PFL + PPS + HEX7 + GARFT + HEX1 + GLCDpp + ACt2rpp + SUCDi
gcFront	2	0.740563	2.3373	0.0811937	8	PPS + GLYCL + HEX7 + AACPS3 + HEX1 + GLCDpp + ACt2rpp + SUCDi
gcFront	2	0.740742	2.33665	0.0811731	8	PFL + PPS + GLYCL + HEX7 + HEX1 + GLCDpp + ACt2rpp + SUCDi
gcFront	2	0.740965	2.33585	0.0811444	8	PPS + HEX7 + GTPDPK + AACPS3 + HEX1 + GLCDpp + ACt2rpp + SUCDi
gcFront	2	0.741032	2.33561	0.0811399	7	PPS + GLYCL + HEX7 + HEX1 + GLCDpp + ACt2rpp + SUCDi
gcFront	2	0.741434	2.33416	0.0810937	8	PFL + PPS + NTD2 + HEX7 + HEX1 + GLCDpp + ACt2rpp + SUCDi
gcFront	2	0.741545	2.11791	0.0181625	8	PFL + PTAr/ACKr + PPS + GLYCL + HEX7 + HEX1 + GLCDpp + SUCDi
gcFront	2	0.741835	2.11678	0.0181497	7	PTAr/ACKr + PPS + GLYCL + HEX7 + HEX1 + GLCDpp + SUCDi
gcFront	2	0.742238	2.11521	0.0181398	9	PTAr/ACKr + PPS + HEX7 + GTPDPK + HEX1 + GLCDpp + PLIPA1E180pp/2AGPE180tipp + SUCDi + I2FE2ST
gcFront	2	0.742238	2.11521	0.0181398	9	PFL + PTAr/ACKr + PPS + ADMDC/SPMS + HEX7 + HEX1 + GLCDpp + FACOAL140t2pp + SUCDi
gcFront	2	0.732606	1.29814	1	5	PFL + GLYCL + PGCD + SUCDi + FMNt
gcFront	2	0.794544	0.771044	1	6	PFL + FTHFD + PPCSCT + GARFT + SUCOAS + SUCDi
gcFront	1	0.809612	0.692748	1	5	DHORD5 + DHORD2 + PPCSCT + SUCOAS + SUCDi
gcFront	3	0.809612	0.692748	1	5	DHORD5 + DHORD2 + ACCOAL + SUCOAS + SUCDi
gcFront	1	0.822791	0.43185	1	3	PPCSCT + SUCOAS + SUCDi
gcFront	2	0.822791	0.43185	1	3	PPCSCT + SUCOAS + SUCDi
gcFront	3	0.822791	0.43185	1	3	ACCOAL + SUCOAS + SUCDi
gcFront	1	0.828029	0.273827	1	3	DHORD5 + DHORD2 + SUCDi
gcFront	3	0.828029	0.273827	1	3	DHORD5 + DHORD2 + SUCDi

## Sheet: Tyrosine (Designs)
Algorithm	Repeat	Growth (/h)	Product (mmol/gDW/h)	CouplingStrength	nDeletions	Deletions
gcFront	1	0.0673437	3.95386	0.363881	10	PFL + POX + TALA + GLYCL + PPC + GND + PDH + PGCD + PGM + CYTBO3_4pp
gcFront	1	0.0723099	3.92483	0.362177	9	PFL + POX + TALA + PPC + GND + PDH + PGCD + PGM + CYTBO3_4pp
gcFront	1	0.114452	3.92159	0.288032	10	PFL + POX + TALA + EDD/EDA + GLYCL + PPC + GND + PDH + PGCD + PGM
gcFront	3	0.114452	3.92159	0.895836	10	PFL + POX + TALA + GLYCL + PPC + G6PDH2r/PGL + GLCNt2rpp + PDH + PGCD + PGM
gcFront	3	0.124984	3.91437	0.28938	10	PFL + POX + TALA + GLYCL + PPC + GND + GLCt2pp + PDH + PGCD + PGM
gcFront	3	0.126087	3.91362	0.210808	10	PFL + POX + TALA + GLYCL + PPC + GND + G6PDH2r/PGL + PDH + PGCD + PGM
gcFront	1	0.132599	3.90915	0.165496	10	PFL + POX + TALA + GLYCL + PPC + PSERT/PSP_L + GND + PDH + PGM + CYTBO3_4pp
gcFront	1	0.132974	3.9089	0.21731	10	PPM + PFL + POX + TALA + GLYCL + PPC + GND + PDH + PGCD + PGM
gcFront	3	0.148851	3.89882	0.192399	10	PFL + POX + TALA + GLYCL + PPC + GND + PDH + PGCD + PGM + RNTR3c2
gcFront	1	0.148985	3.89793	0.657162	10	PFL + POX + TALA + GLYCL + PPC + GND + PDH + PGCD + PGM + PLIPA2E161pp/LPLIPAL1E161pp
gcFront	3	0.148985	3.89793	0.657162	9	PFL + POX + TALA + GLYCL + PPC + GND + PDH + PGCD + PGM
gcFront	1	0.183989	3.87395	0.156682	10	PPM + PFL + POX + TALA + GLYCL + PPC + PSERT/PSP_L + GND + PDH + PGM
gcFront	3	0.123242	3.87189	0.230346	10	PFL + POX + TALA + PPC + AACPS4 + G6PDH2r/PGL + GLCNt2rpp + PDH + PGCD + PGM
gcFront	1	0.198313	3.86413	0.442498	10	PFL + POX + TALA + GLYCL + PPC + PSERT/PSP_L + GND + FACOAE160 + PDH + PGM
gcFront	1	0.198459	3.86403	0.131552	10	PFL + POX + TALA + GLYCL + PPC + IDOND + PSERT/PSP_L + GND + PDH + PGM
gcFront	3	0.134916	3.85975	0.628787	9	PFL + POX + TALA + PPC + GND + GLCt2pp + PDH + PGCD + PGM
gcFront	3	0.135121	3.85954	0.246558	9	PFL + POX + TALA + PPC + GND + PDH + SUCOAS + PGCD + PGM
gcFront	3	0.136002	3.85862	0.208463	9	PFL + POX + TALA + PPC + GND + G6PDH2r/PGL + PDH + PGCD + PGM
gcFront	1	0.224473	3.85131	0.323648	10	TRPAS2 + PPM + PFL + POX + TALA + GLYCL + PPC + GND + PDH + PGCD
gcFront	3	0.157501	3.85031	0.190461	10	PFL + POX + TALA + FTHFD + PPC + GARFT + GND + PDH + PGCD + PGM
gcFront	1	0.225933	3.84521	0.132336	9	PPM + PFL + POX + TALA + GLYCL + PPC + PSERT/PSP_L + GND + PDH
gcFront	1	0.23864	3.84193	0.147515	10	TRPAS2 + PFL + POX + TALA + GLYCL + PPC + PSERT/PSP_L + GND + PDH + PHEt2rpp
gcFront	3	0.23993	3.83692	0.137882	9	PFL + POX + TALA + GLYCL + PPC + GND + PDH + PGCD + RNTR3c2
gcFront	1	0.239988	3.83558	0.295852	9	PFL + POX + TALA + GLYCL + PPC + PSERT/PSP_L + GND + FACOAE160 + PDH
gcFront	1	0.240164	3.83546	0.884271	10	PFL + POX + TALA + GLYCL + PPC + GND + PDH + PGCD + PHEt2rpp + PHEtipp
gcFront	3	0.240164	3.83546	0.341931	9	PFL + POX + TALA + GLYCL + PPC + G6PDH2r/PGL + GLCNt2rpp + PDH + PGCD
gcFront	3	0.182051	3.81075	0.15757	10	PPM + PFL + POX + TALA + PPC + G6PDH2r/PGL + GLCNt2rpp + PDH + PGCD + TPI
gcFront	3	0.197395	3.7948	0.494685	10	PFL + POX + TALA + PPC + G6PDH2r/PGL + GLCNt2rpp + PDH + PGCD + PHEt2rpp + TPI
gcFront	3	0.209786	3.78306	0.140884	10	PFL + POX + TALA + PPC + GND + G6PDH2r/PGL + PDH + PGCD + TPI + RNTR3c2
gcFront	3	0.21001	3.78169	0.152746	9	PFL + POX + TALA + PPC + PSERT/PSP_L + G6PDH2r/PGL + GLCNt2rpp + PDH + PGM
gcFront	1	0.254595	3.75806	0.105707	10	PFL + POX + TALA + FTHFD + PPC + GARFT + PSERT/PSP_L + GND + PERD/OHPBAT + PDH
gcFront	1	0.254602	3.75802	0.296934	9	PFL + POX + TALA + FTHFD + PPC + GARFT + PSERT/PSP_L + GND + PDH
gcFront	3	0.254602	3.75802	0.301635	9	PFL + POX + TALA + FTHFD + PPC + GARFT + GND + PDH + PGCD
gcFront	1	0.24385	3.74928	0.278185	9	TRPAS2 + PPM + PFL + POX + TALA + PPC + GND + PDH + PGCD
gcFront	1	0.244912	3.74541	0.671168	10	PPM + PFL + POX + TALA + PPC + GND + PDH + PGCD + PHEt2rpp + PHEtipp
gcFront	3	0.244912	3.74541	0.118786	9	PPM + PFL + POX + TALA + FTHFD + PPC + GND + PDH + PGCD
gcFront	1	0.258741	3.73397	0.304112	9	TRPAS2 + PFL + POX + TALA + PPC + PSERT/PSP_L + GND + PDH + PHEt2rpp
gcFront	3	0.259575	3.73157	0.105041	8	PFL + POX + TALA + PPC + GND + PDH + PGCD + RNTR3c2
gcFront	1	0.259363	3.73042	0.105012	9	PFL + POX + TALA + PPC + GARFT + PSERT/PSP_L + GND + PERD/OHPBAT + PDH
gcFront	1	0.259369	3.73038	0.105011	8	PFL + POX + TALA + PPC + GARFT + GND + PDH + PGCD
gcFront	3	0.259369	3.73038	0.105011	8	PFL + POX + TALA + PPC + GARFT + GND + PDH + PGCD
gcFront	3	0.259606	3.73013	0.105004	9	PFL + POX + TALA + PPC + AACPS4 + G6PDH2r/PGL + GLCNt2rpp + PDH + PGCD
gcFront	1	0.259642	3.73009	0.122294	8	PFL + POX + TALA + PPC + PSERT/PSP_L + GND + FACOAE160 + PDH
gcFront	1	0.259842	3.72992	0.104999	8	PFL + POX + TALA + PPC + PSERT/PSP_L + GND + PERD/OHPBAT + PDH
gcFront	1	0.259849	3.72988	0.764232	10	PFL + POX + TALA + ICHORT/DHBD + PPC + PSERT/PSP_L + GND + PDH + PHEt2rpp + PHEtipp
gcFront	3	0.259849	3.72988	0.143101	8	PFL + POX + TALA + PPC + GND + PDH + PGCD + PHEt2rpp
gcFront	1	0.279289	3.6605	0.103247	9	PFL + POX + TALA + FTHFD + PPC + GARFT + GND + PERD/OHPBAT + PDH
gcFront	3	0.279289	3.6605	0.103247	9	PFL + POX + TALA + FTHFD + PPC + GARFT + GND + PERD/OHPBAT + PDH
gcFront	1	0.279284	3.66047	0.120052	9	CPPPGO + PFL + POX + TALA + FTHFD + PPC + GARFT + GND + PDH
gcFront	1	0.279297	3.66046	0.120052	9	PFL + POX + TALA + FTHFD + PPC + GARFT + GND + PDH + FMNt
gcFront	3	0.279297	3.66046	0.103246	8	PFL + POX + TALA + FTHFD + PPC + GARFT + GND + PDH
gcFront	3	0.267263	3.6394	0.102713	10	PFL + POX + TALA + FTHFD + PPC + GARFT + GND + PERD/OHPBAT + PDH + OBTFL
gcFront	1	0.267271	3.63935	0.102711	10	PFL + POX + TALA + FTHFD + GLYCL + PPC + GARFT + GND + PDH + OBTFL
gcFront	1	0.293888	3.5902	0.101462	8	PFL + POX + TALA + FTHFD + GLYCL + PPC + GND + PDH
gcFront	1	0.294864	3.58852	0.144804	10	POX + TALA + ICHORT/DHBD + PPC + ALLTN/ALLTAMH2/UGCIAMH + GND + FORtppi + PDH + PHEt2rpp + PHEtipp
gcFront	3	0.294864	3.58852	0.10142	8	POX + TALA + PPC + ALLTN/ALLTAMH2/UGCIAMH + G6PDH2r/PGL + FORtppi + GLCNt2rpp + PDH
gcFront	3	0.294856	3.58849	0.139265	10	POX + TALA + PPC + ALLTN/ALLTAMH2/UGCIAMH + G6PDH2r/PGL + FORtppi + GLCNt2rpp + PDH + GCALDD + PHEt2rpp
gcFront	1	0.295128	3.42353	0.110872	10	PFL + POX + TALA + GLYCL + GND + PDH + SUCOAS + PGCD + RNTR2c2 + RNTR3c2
gcFront	1	0.295494	3.42122	0.103897	9	PFL + POX + TALA + GLYCL + GND + PDH + SUCOAS + PGCD + RNTR3c2
gcFront	1	0.295494	3.42122	0.110804	9	PFL + POX + TALA + GLYCL + GND + PDH + SUCOAS + PGCD + RNTR2c2
gcFront	3	0.295494	3.42122	0.110801	10	PFL + POX + TALA + GLYCL + GND + G6PDH2r/PGL + PDH + SUCOAS + PGCD + RNTR3c2
gcFront	1	0.29586	3.4189	0.110733	8	PFL + POX + TALA + GLYCL + GND + PDH + SUCOAS + PGCD
gcFront	3	0.29586	3.4189	0.110733	8	PFL + POX + TALA + GLYCL + GND + PDH + SUCOAS + PGCD
gcFront	1	0.30885	3.39673	0.0965226	9	PFL + POX + TALA + GLYCL + GND + PDH + PGCD + RNTR2c2 + RNTR3c2
gcFront	1	0.309237	3.3943	0.0964632	8	PFL + POX + TALA + GLYCL + GND + PDH + PGCD + RNTR3c2
gcFront	1	0.309237	3.3943	0.0964632	8	PFL + POX + TALA + GLYCL + GND + PDH + PGCD + RNTR2c2
gcFront	3	0.309237	3.3943	0.0964632	8	PFL + POX + TALA + GLYCL + GND + PDH + PGCD + RNTR3c2
gcFront	1	0.308671	3.39374	0.110499	9	TRPAS2 + PFL + POX + TALA + GLYCL + PSERT/PSP_L + GND + PDH + PHEt2rpp
gcFront	1	0.309333	3.39244	0.0964155	8	PFL + POX + TALA + GLYCL + PSERT/PSP_L + GND + FACOAE160 + PDH
gcFront	1	0.309625	3.39187	0.236625	10	PFL + POX + TALA + GLYCL + GND + PDH + PGCD + PHEt2rpp + GTHRDHpp + PHEtipp
gcFront	3	0.309625	3.39187	0.0964007	8	PFL + POX + TALA + GLYCL + GARFT + GND + PDH + PGCD
gcFront	3	0.309625	3.39187	0.0964007	8	PFL + POX + TALA + GLYCL + G6PDH2r/PGL + GLCNt2rpp + PDH + PGCD
gcFront	3	0.309625	3.39187	0.0964007	8	PFL + POX + TALA + GLYCL + GND + G6PDH2r/PGL + PDH + PGCD
gcFront	3	0.297829	3.33602	0.128012	9	PFL + POX + TALA + FTHFD + GARFT + GND + PDH + PHEt2rpp + TPI
gcFront	1	0.336206	3.33398	0.0949119	9	PFL + POX + TALA + FTHFD + GLYCL + GND + PDH + RNTR2c2 + DXYLTD/2DDARAA/DXYLONtex
gcFront	1	0.336665	3.33125	0.193527	9	PFL + POX + TALA + FTHFD + GLYCL + GND + PDH + PHEt2rpp + PHEtipp
gcFront	1	0.297766	3.32373	0.296584	10	PFL + POX + TALA + FTHFD + ICHORT/DHBD + PPC + GND + PDH + PHEt2rpp + PHEtipp
gcFront	3	0.297766	3.32373	0.124872	10	PFL + POX + TALA + FTHFD + PPC + ETHAAL + GND + CYTDt2pp_copy1 + PDH + PHEt2rpp
gcFront	1	0.299815	3.25648	0.153358	10	PFL + POX + TALA + PPC + ALLTN/ALLTAMH2/UGCIAMH + ETHAAL + GND + PDH + PHEt2rpp + POR5
gcFront	3	0.299815	3.25648	0.73468	10	PFL + POX + TALA + PPC + ETHAAL + GND + GLCNt2rpp + XAND + PDH + POR5
gcFront	3	0.327673	3.23936	0.0989214	10	PFL + POX + TALA + FTHFD + EDTXS2 + ETHAAL + GND + CAT + PDH + SUCOAS
gcFront	1	0.289628	3.12216	0.037856	10	PFL + POX + TALA + PPC + ALLTN/ALLTAMH2/UGCIAMH + ETHAAL + GND + PPM2/DRPA + PDH + RNTR2c2
gcFront	3	0.290103	3.11958	0.0368362	10	PFL + POX + TALA + PPC + ALLTN/ALLTAMH2/UGCIAMH + ETHAAL + GND + PPM2/DRPA + PERD/OHPBAT + PDH
gcFront	1	0.29011	3.11953	0.069979	10	PFL + POX + TALA + PPC + ALLTN/ALLTAMH2/UGCIAMH + ETHAAL + GND + PPM2/DRPA + PDH + APH181
gcFront	3	0.29011	3.11953	0.0378242	10	PFL + POX + TALA + PPC + ALLTN/ALLTAMH2/UGCIAMH + ETHAAL + GND + PPM2/DRPA + PDH + COBALT2t3pp
gcFront	1	0.341525	2.69899	0.0414838	10	CPPPGO + PFL + POX + TALA + PPC + ETHAAL + GND + PERD/OHPBAT + PDH + POR5
gcFront	1	0.341531	2.69897	0.146812	9	CPPPGO + PFL + POX + TALA + PPC + ETHAAL + GND + PDH + POR5
gcFront	1	0.34154	2.69896	0.694098	9	PFL + POX + TALA + PPC + ETHAAL + GND + PERD/OHPBAT + PDH + POR5
gcFront	3	0.34154	2.69896	0.041485	10	PFL + POX + TALA + PPC + ETHAAL + GND + GLCNt2rpp + PERD/OHPBAT + PDH + POR5
gcFront	1	0.341546	2.69893	0.166855	10	PFL + POX + TALA + PPC + ETHAAL + GND + PDH + PUNP4 + PHEt2rpp + POR5
gcFront	3	0.341546	2.69893	0.0414848	10	PFL + POX + TALA + PPC + ETHAAL + GND + GLCNt2rpp + PDH + OBTFL + POR5
gcFront	1	0.331291	2.58186	0.416198	10	PFL + POX + TALA + PPC + GARFT + ETHAAL + GND + PPM2/DRPA + PDH + PHEt2rpp
gcFront	3	0.341948	2.54127	0.0623724	10	PFL + POX + TALA + FTHFD + ETHAAL + GND + TYRt2rpp + XAND + PDH + RNTR3c2
gcFront	3	0.342434	2.53706	0.0622755	9	PFL + POX + TALA + FTHFD + ETHAAL + GND + TYRt2rpp + XAND + PDH
gcFront	3	0.345424	2.53322	0.0718069	9	PFL + POX + TALA + FTHFD + ETHAAL + GND + XAND + PDH + RNTR3c2
gcFront	1	0.345909	2.52898	0.0633213	10	PFL + POX + TALA + FTHFD + ALLTN/ALLTAMH2/UGCIAMH + ETHAAL + GND + PDH + PHEt2rpp + APH181
gcFront	3	0.345909	2.52898	0.0716953	8	PFL + POX + TALA + FTHFD + ETHAAL + GND + XAND + PDH
gcFront	1	0.345923	2.52827	0.0729577	10	PFL + POX + TALA + PUNP5 + FTHFD + ETHAAL + GND + CAT + PDH + PHEt2rpp
gcFront	3	0.345923	2.52827	0.0821836	10	PFL + POX + TALA + FTHFD + G3PT + ETHAAL + GND + CAT + PDH + PHEt2rpp
gcFront	1	0.434058	2.46819	0.139078	10	CPPPGO + PFL + POX + TALA + PPC + ALLTN/ALLTAMH2/UGCIAMH + ETHAAL + GND + PDH + RNTR3c2
gcFront	1	0.434082	2.46813	0.142798	9	PFL + POX + TALA + PPC + ALLTN/ALLTAMH2/UGCIAMH + ETHAAL + GND + PDH + RNTR2c2
gcFront	3	0.434082	2.46813	0.0341864	9	PFL + POX + TALA + PPC + ETHAAL + GND + XAND + PDH + RNTR3c2
gcFront	3	0.434579	2.46523	0.0341383	9	PFL + POX + TALA + PPC + ALLTN/ALLTAMH2/UGCIAMH + ETHAAL + GND + PERD/OHPBAT + PDH
gcFront	1	0.434566	2.4652	0.137891	9	CPPPGO + PFL + POX + TALA + PPC + ALLTN/ALLTAMH2/UGCIAMH + ETHAAL + GND + PDH
gcFront	1	0.43459	2.46515	0.142827	9	PFL + POX + TALA + PPC + ALLTN/ALLTAMH2/UGCIAMH + IDOND + ETHAAL + GND + PDH
gcFront	3	0.43459	2.46515	0.0252113	9	PFL + POX + TALA + PPC + ETHAAL + GND + XAND + PDH + PHEt2rpp
gcFront	1	0.423544	2.40249	0.0337411	10	PFL + POX + TALA + PPC + ALLTN/ALLTAMH2/UGCIAMH + ETHAAL + GND + PDH + PFK + PHEtipp
gcFront	3	0.423544	2.40249	0.157131	10	PFL + POX + TALA + PPC + ETHAAL + GND + XAND + PDH + PHEt2rpp + PFK
gcFront	1	0.4231	2.39997	0.0336555	10	PFL + POX + TALA + PPC + ALLTN/ALLTAMH2/UGCIAMH + GARFT + ETHAAL + GND + PDH + PFK
gcFront	1	0.417282	2.36697	0.0212672	10	PFL + POX + TALA + PPC + ALLTN/ALLTAMH2/UGCIAMH + IDOND + ETHAAL + GND + PDH + PGM
gcFront	3	0.411196	2.33245	0.0247845	10	PFL + POX + TALA + PPC + ALLTN/ALLTAMH2/UGCIAMH + ETHAAL + GND + PDH + PLIPA1E161pp/2AGPE161tipp + TPI
gcFront	1	0.234212	2.26423	0.0312904	10	PFL + TALA + GLYCL + CBMKr + GND + CBPS + PDH + PGCD + OBTFL + LEUt2rpp
gcFront	3	0.394753	2.23918	0.21531	10	PFL + POX + TALA + PPC + ETHAAL + GND + GLCt2pp + XAND + PDH + TPI
gcFront	3	0.388228	2.20217	0.206952	10	PFL + POX + TALA + PPC + ALLTN/ALLTAMH2/UGCIAMH + ETHAAL + G6PDH2r/PGL + GLCNt2rpp + PDH + TPI
gcFront	1	0.344999	2.03839	1	10	CPPPGO + PFL + TALA + GLYCL + GND + PGCD + PHEt2rpp + OBTFL + PHEtipp + 4ABZGLUH/4ABZGLUtr
gcFront	3	0.345009	2.03837	0.0344788	10	PFL + TALA + GLYCL + G6PDH2r/PGL + FORtppi + GLCNt2rpp + PERD/OHPBAT + R5PP + PGCD + OBTFL
gcFront	1	0.345014	2.03832	1	9	PFL + TALA + GLYCL + GND + PGCD + PHEt2rpp + OBTFL + PHEtipp + 4ABZGLUH/4ABZGLUtr
gcFront	1	0.345014	2.03832	1	9	PFL + TALA + GLYCL + PSERT/PSP_L + GND + PHEt2rpp + OBTFL + PHEtipp + 4ABZGLUH/4ABZGLUtr
gcFront	3	0.341867	2.01973	0.0275535	9	PFL + POX + TALA + GLYCL + GND + G6PDH2r/PGL + SUCOAS + PGCD + OBTFL
gcFront	1	0.455797	1.92348	0.158016	10	CPPPGO + PFL + POX + TALA + PPC + ETHAAL + GND + PDH + RNTR2c2 + RNTR3c2
gcFront	1	0.455823	1.92339	0.0315758	9	PFL + POX + TALA + PPC + ETHAAL + GND + PDH + RNTR2c2 + RNTR3c2
gcFront	1	0.456357	1.91968	0.0315286	9	CPPPGO + PFL + POX + TALA + PPC + ETHAAL + GND + PDH + RNTR3c2
gcFront	1	0.456384	1.91959	0.0173174	8	PFL + POX + TALA + PPC + ETHAAL + GND + PDH + RNTR3c2
gcFront	3	0.456384	1.91959	0.0337664	9	PFL + POX + TALA + PPC + ETHAAL + GND + PDH + PHEt2rpp + RNTR3c2
gcFront	1	0.456907	1.91592	0.0172863	9	CPPPGO + PFL + POX + TALA + PPC + ETHAAL + GND + PERD/OHPBAT + PDH
gcFront	1	0.456918	1.91587	0.0172845	8	CPPPGO + PFL + POX + TALA + PPC + ETHAAL + GND + PDH
gcFront	1	0.456934	1.91583	0.0314794	8	PFL + POX + TALA + PPC + ETHAAL + GND + PERD/OHPBAT + PDH
gcFront	3	0.456934	1.91583	0.0314794	9	PFL + POX + TALA + PPC + ETHAAL + GND + GLCNt2rpp + PERD/OHPBAT + PDH
gcFront	1	0.456945	1.91578	1	10	PFL + POX + TALA + ICHORT/DHBD + PPC + ETHAAL + GND + PDH + PHEt2rpp + PHEtipp
gcFront	3	0.456945	1.91578	0.0337129	10	PFL + POX + TALA + PPC + ETHAAL + GND + G6PDH2r/PGL + CYTDt2pp_copy1 + PDH + PHEt2rpp
gcFront	3	0.444198	1.86234	0.0291477	10	PFL + POX + TALA + PPC + ETHAAL + GND + G6PDH2r/PGL + GLCt2pp + PDH + PHEt2rpp
gcFront	3	0.443153	1.85795	0.0293348	9	PFL + POX + TALA + PPC + ETHAAL + GND + PDH + PHEt2rpp + PFK
gcFront	2	0.375577	1.83297	0.0209606	10	PFL + TALA + FTHFD + GARFT + CBMKr + G6PDH2r/PGL + CBPS + GLCNt2rpp + OBTFL + FMNt
gcFront	3	0.430683	1.80567	0.201918	10	PFL + POX + TALA + PPC + ETHAAL + GND + GLCNt2rpp + PDH + PFK + PGM
gcFront	3	0.42781	1.79363	0.0218432	10	PFL + POX + TALA + PPC + ETHAAL + GND + PDH + PLIPA1E161pp/2AGPE161tipp + PHEt2rpp + TPI
gcFront	3	0.403755	1.69277	0.0225514	10	PFL + POX + TALA + EDD/EDA + PPC + ETHAAL + GND + ASPt2_2pp + PDH + TPI
gcFront	3	0.400326	1.6784	0.0218883	10	PFL + POX + TALA + PPC + GARFT + ETHAAL + G6PDH2r/PGL + GLCNt2rpp + PDH + TPI
gcFront	1	0.548934	1.30357	0.0197041	10	CPPPGO + PFL + TALA + FTHFD + GARFT + GND + PERD/OHPBAT + OBTFL + FDH4pp + FMNt
gcFront	2	0.548934	1.30357	0.0991077	10	CPPPGO + PFL + TALA + FTHFD + GARFT + G6PDH2r/PGL + GLCNt2rpp + PERD/OHPBAT + OBTFL + FMNt
gcFront	3	0.548934	1.30357	0.00951147	10	CPPPGO + PFL + TALA + FTHFD + GARFT + GND + PERD/OHPBAT + OBTFL + GLYBt3pp + FMNt
gcFront	1	0.548947	1.30348	0.0991084	8	CPPPGO + PFL + TALA + FTHFD + GARFT + GND + OBTFL + FMNt
gcFront	2	0.548947	1.30348	0.0992428	10	CPPPGO + PFL + TALA + FTHFD + GARFT + G6PDH2r/PGL + GLCNt2rpp + OBTFL + FDH5pp + FMNt
gcFront	3	0.548947	1.30348	0.142166	9	CPPPGO + PFL + TALA + FTHFD + GARFT + GND + OBTFL + GLYBt3pp + FMNt
gcFront	1	0.548972	1.30342	0.00951036	8	PFL + TALA + FTHFD + GARFT + GND + PERD/OHPBAT + OBTFL + FMNt
gcFront	2	0.548972	1.30342	0.020499	10	PFL + TALA + FTHFD + NMNDA + GARFT + G6PDH2r/PGL + GLCNt2rpp + PERD/OHPBAT + OBTFL + FMNt
gcFront	3	0.548972	1.30342	0.00951036	8	PFL + TALA + FTHFD + GARFT + GND + PERD/OHPBAT + OBTFL + FMNt
gcFront	1	0.548984	1.30332	0.0228806	10	PFL + TALA + FTHFD + GLYCL + LCARS + AST/SADH/SOTA/SGSAD/SGDS + GARFT + GND + OBTFL + FMNt
gcFront	2	0.548984	1.30332	0.8388	10	XPPT + PFL + TALA + FTHFD + GARFT + G6PDH2r/PGL + GLCNt2rpp + PLIPA2G140pp/LPLIPAL1G140pp + OBTFL + FMNt
gcFront	3	0.548984	1.30332	0.0207279	10	PYK + PFL + TALA + FTHFD + GARFT + G6PDH2r/PGL + GLCNt2rpp + PHEt2rpp + OBTFL + FMNt
gcFront	2	0.547382	1.29976	0.0195388	10	CPPPGO + PFL + TALA + FTHFD + GARFT + CBMKr + G6PDH2r/PGL + GLCNt2rpp + OBTFL + FMNt
gcFront	2	0.547419	1.29961	0.099668	10	PFL + TALA + FTHFD + GARFT + CBMKr + G6PDH2r/PGL + FEOXAMR3 + GLCNt2rpp + OBTFL + FMNt
gcFront	1	0.543291	1.28981	0.126097	10	GLYCTO3 + PFL + TALA + FTHFD + GARFT + GND + SUCOAS + OBTFL + PYK2 + FMNt
gcFront	2	0.543291	1.28981	0.00992542	10	PFL + TALA + FTHFD + GARFT + G6PDH2r/PGL + GLCNt2rpp + SUCOAS + OBTFL + FDH4pp + FMNt
gcFront	3	0.543291	1.28981	0.020772	10	PFL + TALA + FTHFD + GARFT + ETHAAL + G6PDH2r/PGL + GLCNt2rpp + SUCOAS + OBTFL + FMNt
gcFront	1	0.563029	1.23906	0.10154	10	CPPPGO + PFL + TALA + FTHFD + GARFT + CBMKr + GND + CBPS + PERD/OHPBAT + OBTFL
gcFront	1	0.563042	1.23896	0.00902334	9	CPPPGO + PFL + TALA + FTHFD + GARFT + CBMKr + GND + CBPS + OBTFL
gcFront	2	0.563042	1.23896	0.0122232	10	CPPPGO + PFL + TALA + FTHFD + GARFT + CBMKr + G6PDH2r/PGL + CBPS + GLCNt2rpp + OBTFL
gcFront	1	0.563069	1.2389	0.0200129	9	PFL + TALA + FTHFD + GARFT + CBMKr + GND + CBPS + PERD/OHPBAT + OBTFL
gcFront	2	0.563069	1.2389	0.546427	10	PFL + TALA + FTHFD + GARFT + CBMKr + G6PDH2r/PGL + CBPS + GLCNt2rpp + PERD/OHPBAT + OBTFL
gcFront	1	0.563082	1.2388	0.0287956	10	PFL + TALA + FTHFD + GARFT + CBMKr + GND + CBPS + FACOAE140 + OBTFL + PYK2
gcFront	2	0.563082	1.2388	0.101408	10	PFL + TALA + FTHFD + GARFT + CBMKr + G6PDH2r/PGL + CBPS + Kabcpp + GLCNt2rpp + OBTFL
gcFront	1	0.518339	1.23068	0.124142	10	PFL + TALA + FTHFD + GLYCL + GARFT + GND + PERD/OHPBAT + PGM + OBTFL + FMNt
gcFront	1	0.518351	1.2306	0.0179448	10	PFL + TALA + FTHFD + LCARS + GARFT + GND + PGM + OBTFL + 4ABZGLUH/4ABZGLUtr + FMNt
gcFront	3	0.516024	1.22507	0.00974519	10	PYK + PFL + TALA + FTHFD + GARFT + GND + G6PDH2r/PGL + PGM + OBTFL + FMNt
gcFront	2	0.515623	1.22412	0.0301051	10	PFL + TALA + FTHFD + GARFT + G6PDH2r/PGL + GLCNt2rpp + PDH + PLIPA2G140pp/LPLIPAL1G140pp + OBTFL + FMNt
gcFront	1	0.528784	1.16334	0.0183245	10	PFL + TALA + FTHFD + GARFT + CBMKr + GND + CBPS + PDH + FORt2pp + OBTFL
gcFront	1	0.68755	0.866878	0.00644497	10	CPPPGO + PFL + TALA + FTHFD + GARFT + GND + GLCDpp + PERD/OHPBAT + CD2abcpp + OBTFL
gcFront	2	0.68755	0.866878	0.00648347	10	CPPPGO + PFL + TALA + FTHFD + GARFT + G6PDH2r/PGL + FEOXAMR3 + GLCNt2rpp + PERD/OHPBAT + OBTFL
gcFront	3	0.68755	0.866878	0.0167634	10	CPPPGO + PFL + TALA + FTHFD + GARFT + G6PDH2r/PGL + CAT + GLCNt2rpp + PERD/OHPBAT + OBTFL
gcFront	1	0.68757	0.866749	0.104129	8	CPPPGO + PFL + TALA + FTHFD + GARFT + GND + GLCDpp + OBTFL
gcFront	2	0.68757	0.866749	0.0064807	9	CPPPGO + PFL + TALA + FTHFD + GARFT + G6PDH2r/PGL + GLCNt2rpp + CDAPPA140 + OBTFL
gcFront	3	0.68757	0.866749	0.00633095	8	CPPPGO + PFL + TALA + FTHFD + GARFT + GND + OBTFL + GLYBt3pp
gcFront	1	0.687609	0.866645	0.0167652	9	PFL + TALA + FTHFD + GARFT + GND + GLCDpp + PERD/OHPBAT + CD2abcpp + OBTFL
gcFront	2	0.687609	0.866645	0.00633021	9	PFL + TALA + FTHFD + ALLTN/ALLTAMH2/UGCIAMH + GARFT + G6PDH2r/PGL + GLCNt2rpp + PERD/OHPBAT + OBTFL
gcFront	3	0.687609	0.866645	0.00648181	8	PFL + TALA + FTHFD + GARFT + GND + PERD/OHPBAT + OBTFL + GLYBt3pp
gcFront	1	0.687629	0.866517	1	10	PFL + TALA + FTHFD + ICHORT/DHBD + GARFT + GND + PHEt2rpp + OBTFL + PHEtipp + 4ABZGLUH/4ABZGLUtr
gcFront	2	0.687629	0.866517	0.0167643	10	PFL + TALA + FTHFD + EDD/EDA + GARFT + G6PDH2r/PGL + CBPS + Kabcpp + GLCNt2rpp + OBTFL
gcFront	3	0.687629	0.866517	0.00632741	7	PYK + PFL + TALA + FTHFD + GARFT + GND + OBTFL
gcFront	2	0.685149	0.863392	0.0063066	9	PFL + TALA + FTHFD + GARFT + CBMKr + G6PDH2r/PGL + GLCNt2rpp + D_LACt2pp + OBTFL
gcFront	2	0.679122	0.855797	0.0174104	10	PFL + TALA + FTHFD + PPC + ALLTN/ALLTAMH2/UGCIAMH + GARFT + G6PDH2r/PGL + GLCNt2rpp + SUCOAS + OBTFL
gcFront	3	0.679122	0.855797	0.00667993	10	PYK + PFL + POX + TALA + FTHFD + GARFT + GND + G6PDH2r/PGL + SUCOAS + OBTFL
gcFront	2	0.67728	0.853476	0.0190524	10	PFL + TALA + FTHFD + ICL + GARFT + G6PDH2r/PGL + PPA2 + GLCNt2rpp + SUCOAS + OBTFL
gcFront	2	0.63937	0.805703	0.963601	10	PFL + TALA + FTHFD + ICL + GARFT + G6PDH2r/PGL + GLCNt2rpp + PDH + PLIPA2G140pp/LPLIPAL1G140pp + OBTFL
gcFront	3	0.621473	0.783151	0.00610625	10	PFL + TALA + FTHFD + GARFT + PSERT/PSP_L + GND + GLCNt2rpp + GLCt2pp + PGM + OBTFL
gcFront	3	0.616528	0.776919	0.00785137	10	PFL + TALA + FTHFD + GARFT + PSERT/PSP_L + GND + GLCNt2rpp + SUCOAS + PGM + OBTFL
gcFront	3	0.55434	0.698553	0.00621497	10	PFL + TALA + FTHFD + GARFT + G6PDH2r/PGL + GLCNt2rpp + PGCD + PGM + OBTFL + VALt2rpp
gcFront	1	0.800191	0.474093	1	8	CPPPGO + TALA + ICHORT/DHBD + GND + PERD/OHPBAT + PHEt2rpp + PHEtipp + 4ABZGLUH/4ABZGLUtr
gcFront	2	0.800191	0.474093	0.107839	10	CPPPGO + TALA + MLTG3/MLTP1 + URDGLYCD + G6PDH2r/PGL + CBPS + GLCNt2rpp + PERD/OHPBAT + PLIPA1E180pp/2AGPE180tipp + RNTR4c2
gcFront	3	0.800191	0.474093	0.00405665	8	CPPPGO + POX + TALA + G6PDH2r/PGL + FORtppi + GLCNt2rpp + PERD/OHPBAT + PHEt2rpp
gcFront	1	0.800215	0.473929	1	7	CPPPGO + TALA + ICHORT/DHBD + GND + PHEt2rpp + PHEtipp + 4ABZGLUH/4ABZGLUtr
gcFront	2	0.800215	0.473929	0.00365024	10	CPPPGO + PFL + TALA + FTHFD + URDGLYCD + G6PDH2r/PGL + GLCNt2rpp + CDAPPA140 + OBTFL + FA160ACPHi
gcFront	3	0.800215	0.473929	0.00415511	7	CPPPGO + POX + TALA + G6PDH2r/PGL + FORtppi + GLCNt2rpp + PHEt2rpp
gcFront	1	0.80027	0.473783	1	7	TALA + ICHORT/DHBD + GND + PERD/OHPBAT + PHEt2rpp + PHEtipp + 4ABZGLUH/4ABZGLUtr
gcFront	2	0.80027	0.473783	0.00364919	7	PFL + TALA + G6PDH2r/PGL + GLCNt2rpp + PERD/OHPBAT + DAGK141 + OBTFL
gcFront	3	0.80027	0.473783	0.00396326	7	POX + TALA + G6PDH2r/PGL + FORtppi + GLCNt2rpp + PERD/OHPBAT + PHEt2rpp
RobustKnock	1	0.800295	0.473619	0.00360435	10	CYTDK2 + XPPT + HXPRT + PYNP2r + DURIPP + ACALD + PTRCTA + ACS + TALA + GND
FastPros	1	0.800295	0.473619	0.00347157	2	TALA + GND
gcFront	1	0.800295	0.473619	1	6	TALA + ICHORT/DHBD + GND + PHEt2rpp + PHEtipp + 4ABZGLUH/4ABZGLUtr
gcFront	2	0.800295	0.473619	0.00347055	9	XPPT + PFL + TALA + URDGLYCD + G6PDH2r/PGL + FECRMtonex/FECRMabcpp + GLCNt2rpp + PLIPA1E180pp/2AGPE180tipp + RNTR4c2
gcFront	3	0.800295	0.473619	0.00396292	9	PYK + PFL + TALA + FTHFD + G6PDH2r/PGL + ENTERES + NTPP11 + GLCNt2rpp + PHEt2rpp
gcFront	2	0.799281	0.473019	0.0139278	7	XPPT + TALA + GARFT + URDGLYCD + G6PDH2r/PGL + GLCNt2rpp + OBTFL
gcFront	2	0.794387	0.470123	0.00362522	9	PTAr/ACKr + TALA + ICL + ALLTN/ALLTAMH2/UGCIAMH + GARFT + CBMKr + G6PDH2r/PGL + GLCNt2rpp + NADHXD
gcFront	2	0.790055	0.467559	0.00375981	8	TALA + URDGLYCD + G6PDH2r/PGL + FUMt2_3pp + GLCNt2rpp + SUCOAS + OBTFL + RNTR4c2
gcFront	2	0.786499	0.465455	0.124039	8	PTAr/ACKr + TALA + ADA + URDGLYCD + G6PDH2r/PGL + GLCNt2rpp + SUCOAS + PIt2rpp
gcFront	2	0.784908	0.464514	0.00389279	8	TALA + ICL + GARFT + G6PDH2r/PGL + GLCNt2rpp + SUCOAS + OBTFL + NADHXD
gcFront	3	0.78355	0.463709	0.0035466	8	POX + TALA + FTHFD + GLYCL + GND + G6PDH2r/PGL + PDH + OBTFL
gcFront	2	0.779158	0.46111	0.00356349	10	XPPT + TALA + FTHFD + MDH + GARFT + URDGLYCD + G6PDH2r/PGL + GLCNt2rpp + FACOAE180 + OBTFL
gcFront	2	0.771737	0.456718	0.00605008	10	XPPT + PFL + TALA + FTHFD + MDH + GARFT + URDGLYCD + G6PDH2r/PGL + GLCNt2rpp + FACOAE180
gcFront	2	0.769853	0.455947	0.0157865	8	CPPPGO + TALA + URDGLYCD + G6PDH2r/PGL + GLCNt2rpp + PDH + SUCOAS + GDPMNP
gcFront	2	0.769904	0.455806	0.631708	9	TALA + URDGLYCD + G6PDH2r/PGL + GLCNt2rpp + PERD/OHPBAT + PDH + SUCOAS + CDAPPA140 + FA160ACPHi
gcFront	2	0.769927	0.455648	0.00381876	8	TALA + URDGLYCD + G6PDH2r/PGL + GLCNt2rpp + PDH + SUCOAS + GDPMNP + RNTR4c2
gcFront	3	0.768567	0.454842	0.00363793	9	POX + TALA + PPC + GND + G6PDH2r/PGL + GLCNt2rpp + PDH + SUCOAS + OBTFL
gcFront	2	0.768273	0.454668	0.00381059	9	PTAr/ACKr + TALA + ADA + URDGLYCD + G6PDH2r/PGL + GLCNt2rpp + PDH + SUCOAS + RNTR4c2
gcFront	2	0.765824	0.453219	0.00935132	10	XPPT + TALA + MDH + URDGLYCD + G6PDH2r/PGL + CBPS + GLCNt2rpp + SUCOAS + OBTFL + RNTR1c2
gcFront	2	0.760608	0.450471	0.00396533	10	CPPPGO + PFL + PTAr/ACKr + TALA + MDH + GARFT + G6PDH2r/PGL + GLCNt2rpp + SUCOAS + PIt2rpp
gcFront	2	0.754506	0.446858	0.00398388	10	CPPPGO + PFL + TALA + FTHFD + MDH + GARFT + G6PDH2r/PGL + URItex + GLCNt2rpp + SUCOAS
gcFront	2	0.752837	0.445869	0.0185703	10	CPPPGO + PFL + PTAr/ACKr + TALA + FTHFD + MDH + GARFT + G6PDH2r/PGL + GLCNt2rpp + SUCOAS
gcFront	3	0.738411	0.436996	0.00428692	9	PYK + PFL + TALA + FTHFD + ETHAAL + G6PDH2r/PGL + GLCNt2rpp + PDH + PHEt2rpp
gcFront	3	0.724981	0.429048	0.0172126	10	PFL + TALA + FTHFD + EDTXS2 + GARFT + ETHAAL + GND + SUCOAS + PGM + VALt2rpp
gcFront	3	0.666127	0.394218	0.182815	10	GLGC/GLCS1 + POX + TALA + GLYCL + PPC + GND + PDH + PGCD + PHEt2rpp + PGM

## Sheet: Pyruvate (Designs)
Algorithm	Repeat	Growth (/h)	Product (mmol/gDW/h)	CouplingStrength	nDeletions	Deletions
gcFront	2	0.00100833	19.9527	1.74576	10	PFL + POX + G6PDH2r/PGL + FORtppi + PDH + PGCD + PGM + CYTBO3_4pp + RPI + 5DKGR
gcFront	2	0.0012756	19.7498	1.75343	10	POX + G6PDH2r/PGL + FORtppi + PDH + SUCOAS + PGCD + PGM + CYTBO3_4pp + RPI + 5DKGR
gcFront	3	0.0293965	19.6065	1.55981	10	PFL + POX + GLYCL + PPM2/DRPA + G6PDH2r/PGL + GLCDpp + PDH + PGCD + PGM + AI2K/PAI2I/PAI2T
gcFront	1	0.0073638	19.5999	1.56	10	PFL + POX + G6PDH2r/PGL + THD2pp + GLCDpp + FORtppi + PDH + PGCD + PGM + RPI
gcFront	2	0.032242	19.5771	1.56066	10	PFL + POX + PPM2/DRPA + G6PDH2r/PGL + THD2pp + GLCDpp + PDH + PGCD + PGM + SUCDi
gcFront	1	0.00631	19.565	1.561	10	PFL + POX + GLYCL + G6PDH2r/PGL + THD2pp + GLCDpp + PDH + PGCD + PGM + RPI
gcFront	1	0.0314453	19.5547	1.17673	10	PFL + POX + FUM + PPM2/DRPA + G6PDH2r/PGL + THD2pp + GLCDpp + PDH + PGCD + PGM
gcFront	3	0.0342762	19.5504	0.453681	10	PFL + POX + PPM2/DRPA + G6PDH2r/PGL + FORtppi + GLCNt2rpp + PDH + PGCD + PGM + SUCDi
gcFront	2	0.0344032	19.5395	1.56173	9	PFL + POX + PPM2/DRPA + G6PDH2r/PGL + GLCDpp + PDH + PGCD + PGM + SUCDi
gcFront	3	0.0344032	19.5395	0.443687	9	PFL + POX + PPM2/DRPA + G6PDH2r/PGL + GLCNt2rpp + PDH + PGCD + PGM + SUCDi
gcFront	2	0.0358192	19.5302	1.562	9	POX + PPM2/DRPA + G6PDH2r/PGL + GLCDpp + FORtppi + PDH + PGCD + PGM + SUCDi
gcFront	3	0.0358192	19.5302	0.450662	9	POX + PPM2/DRPA + G6PDH2r/PGL + FORtppi + GLCNt2rpp + PDH + PGCD + PGM + SUCDi
gcFront	1	0.00699418	19.5178	1.56236	9	PFL + POX + GLYCL + G6PDH2r/PGL + GLCDpp + PDH + PGCD + PGM + RPI
gcFront	1	0.0334977	19.5167	0.437237	9	PFL + POX + FUM + PPM2/DRPA + G6PDH2r/PGL + GLCDpp + PDH + PGCD + PGM
gcFront	2	0.039415	19.4844	1.25456	10	PFL + POX + GND + PDH + PGCD + PGM + CYTBO3_4pp + SUCDi + 5DGLCNt2rpp + POR5
gcFront	2	0.0409358	19.4645	1.25482	10	POX + GND + FORtppi + PDH + PGCD + PGM + CYTBO3_4pp + SUCDi + 5DGLCNt2rpp + POR5
gcFront	1	0.0087298	19.3982	1.70728	10	POX + F6PA + G6PDH2r/PGL + THD2pp + ATPS4rpp + FORtppi + PDH + LDH_D + TPI + RPI
gcFront	2	0.00995158	19.3139	1.56829	9	POX + G6PDH2r/PGL + GLCDpp + FORtppi + PDH + PGCD + PGM + RPI + SUCDi
gcFront	2	0.00995158	19.3139	1.56829	10	POX + PPM2/DRPA + G6PDH2r/PGL + GLCDpp + FORtppi + PDH + PGCD + PGM + RPI + SUCDi
gcFront	3	0.0560392	19.2499	0.607023	10	POX + PPM2/DRPA + G6PDH2r/PGL + FORtppi + GLCNt2rpp + PDH + PGM + CYTBO3_4pp + TPI + SUCDi
gcFront	1	0.026521	19.1723	1.55184	10	POX + F6PA + PPM2/DRPA + G6PDH2r/PGL + THD2pp + ATPS4rpp + FORtppi + PDH + LDH_D + TPI
gcFront	2	0.0672742	19.1173	0.707513	10	POX + GND + PPM2/DRPA + G6PDH2r/PGL + FORtppi + PDH + PGCD + PGM + SUCDi + 5DGLCNt2rpp
gcFront	2	0.0700375	18.9321	1.36235	10	PFL + POX + PPC + GND + PPM2/DRPA + THD2pp + ATPS4rpp + PDH + PGCD + D_LACt2pp
gcFront	2	0.0834584	18.7767	1.36535	9	POX + PPC + GND + PPM2/DRPA + THD2pp + ATPS4rpp + FORtppi + PDH + D_LACt2pp
gcFront	1	0.0834584	18.7767	1.36535	10	POX + PPC + PPM2/DRPA + G6PDH2r/PGL + THD2pp + ATPS4rpp + GLCDpp + FORtppi + PDH + LDH_D
gcFront	3	0.019693	18.762	1.58501	10	PFL + POX + TALA + PPC + G6PDH2r/PGL + GLCDpp + PDH + PGCD + PGM + POR5
gcFront	2	0.0978253	18.7168	1.36651	9	PFL + POX + GND + PPM2/DRPA + THD2pp + ATPS4rpp + PDH + PGCD + D_LACt2pp
gcFront	2	0.101505	18.6741	0.120424	10	TRPAS2 + PFL + POX + GND + PDH + PGCD + PGM + SUCDi + 5DGLCNt2rpp + POR5
gcFront	2	0.10184	18.6678	0.120389	9	PFL + POX + GND + PDH + PGCD + PGM + SUCDi + 5DGLCNt2rpp + POR5
gcFront	3	0.103349	18.6444	0.615775	10	PFL + POX + PGI + PPM2/DRPA + G6PDH2r/PGL + FORtppi + GLCNt2rpp + PDH + CYTBO3_4pp + TPI
gcFront	2	0.101811	18.6372	0.461961	10	PFL + POX + GND + PPM2/DRPA + PDH + PGCD + PGM + GLCP2 + SUCDi + 5DGLCNt2rpp
gcFront	2	0.105491	18.6201	0.120118	9	POX + GND + FORtppi + PDH + PGCD + PGM + SUCDi + 5DGLCNt2rpp + POR5
gcFront	2	0.103712	18.6119	1.36858	8	POX + GND + PPM2/DRPA + THD2pp + ATPS4rpp + FORtppi + PDH + D_LACt2pp
gcFront	1	0.103712	18.6119	1.36858	9	POX + PPM2/DRPA + G6PDH2r/PGL + THD2pp + ATPS4rpp + GLCDpp + FORtppi + PDH + LDH_D
gcFront	2	0.104608	18.5998	1.11429	10	POX + GND + PPM2/DRPA + GLCDpp + FORtppi + PDH + PGCD + PGM + SUCDi + 5DGLCNt2rpp
gcFront	3	0.0299708	18.5909	1.18762	10	PFL + POX + F6PA + G6PDH2r/PGL + GLCDpp + FORtppi + PDH + CYTBO3_4pp + TPI + RPI
gcFront	1	0.00756551	18.5743	1.73866	10	PFL + POX + F6PA + G6PDH2r/PGL + THD2pp + ATPS4rpp + PDH + LDH_D + TPI + RPI
gcFront	3	0.107958	18.5549	0.953414	10	POX + PGI + PPM2/DRPA + G6PDH2r/PGL + GLCDpp + FORtppi + PDH + CYTBO3_4pp + TPI + SUCDi
gcFront	3	0.118031	18.4518	1.18903	10	PFL + POX + F6PA + PPM2/DRPA + G6PDH2r/PGL + GLCDpp + FORtppi + PDH + CYTBO3_4pp + TPI
gcFront	1	0.118159	18.4502	0.807483	10	PFL + POX + PPM2/DRPA + G6PDH2r/PGL + GLCDpp + FORtppi + PDH + TPI + SUCDi + NADH16pp
gcFront	2	0.123696	18.3443	0.831182	10	POX + ADNUC + PPM2/DRPA + G6PDH2r/PGL + GLCDpp + FORtppi + PDH + CYTBO3_4pp + TPI + SUCDi
gcFront	3	0.123696	18.3443	1.29917	10	POX + F6PA + PPM2/DRPA + G6PDH2r/PGL + GLCDpp + FORtppi + PDH + CYTBO3_4pp + TPI + SUCDi
gcFront	1	0.123836	18.3424	1.2992	10	POX + F6PA + PPM2/DRPA + G6PDH2r/PGL + GLCDpp + FORtppi + PDH + TPI + SUCDi + NADH16pp
gcFront	2	0.114408	18.2036	0.201851	10	ACALD + PFL + POX + HPYRRx + THD2pp + ATPS4rpp + Kabcpp + PDH + D_LACt2pp + POR5
gcFront	2	0.118136	18.0594	0.200573	9	PFL + POX + HPYRRx + THD2pp + ATPS4rpp + Kabcpp + PDH + D_LACt2pp + POR5
gcFront	1	0.158544	17.9198	0.434659	10	PFL + POX + PGI + PPM2/DRPA + G6PDH2r/PGL + GLCDpp + FORtppi + PDH + TPI + SUCDi
gcFront	3	0.147249	17.8947	0.877601	10	PFL + POX + GLYCL + PPM2/DRPA + G6PDH2r/PGL + GLCDpp + PDH + PGCD + TPI + SUCDi
gcFront	1	0.16442	17.8428	0.871238	10	PFL + POX + PPM2/DRPA + G6PDH2r/PGL + GLCDpp + FORtppi + GLCt2pp + PDH + TPI + SUCDi
gcFront	1	0.0313057	17.8417	1.38449	8	PFL + POX + THD2pp + ATPS4rpp + PDH + LDH_D + PGCD + RPI
gcFront	2	0.171504	17.7498	0.475727	9	PFL + POX + PPM2/DRPA + G6PDH2r/PGL + GLCDpp + FORtppi + PDH + TPI + SUCDi
gcFront	3	0.171504	17.7498	0.475727	9	PFL + POX + PPM2/DRPA + G6PDH2r/PGL + GLCDpp + FORtppi + PDH + TPI + SUCDi
gcFront	1	0.171504	17.7498	0.870943	10	PFL + POX + PPM2/DRPA + G6PDH2r/PGL + GLCDpp + FORtppi + PDH + PGCD + TPI + SUCDi
gcFront	1	0.173731	17.6746	0.51666	9	POX + PPM2/DRPA + G6PDH2r/PGL + GLCDpp + FORtppi + GLCt2pp + PDH + TPI + SUCDi
gcFront	1	0.167769	17.6245	1.06031	10	PFL + POX + FUM + F6PA + PPM2/DRPA + G6PDH2r/PGL + GLCDpp + FORtppi + PDH + TPI
gcFront	3	0.167769	17.6245	1.06031	10	PFL + POX + FUM + F6PA + PPM2/DRPA + G6PDH2r/PGL + GLCDpp + FORtppi + PDH + TPI
gcFront	1	0.17965	17.5953	0.561971	10	POX + F6PA + PPM2/DRPA + G6PDH2r/PGL + GLCDpp + FORtppi + PDH + PGCD + TPI + SUCDi
gcFront	3	0.0350642	17.5826	1.31213	10	POX + F6PA + G6PDH2r/PGL + GLCDpp + FORtppi + PDH + CYTBO3_4pp + TPI + RPI + SUCDi
gcFront	1	0.174607	17.5495	0.565622	9	POX + FUM + F6PA + PPM2/DRPA + G6PDH2r/PGL + GLCDpp + FORtppi + PDH + TPI
gcFront	3	0.174607	17.5495	0.565622	10	POX + FUM + DURIK1 + F6PA + PPM2/DRPA + G6PDH2r/PGL + GLCDpp + FORtppi + PDH + TPI
gcFront	1	0.0360615	17.5139	1.39169	7	POX + THD2pp + ATPS4rpp + FORtppi + PDH + LDH_D + RPI
gcFront	2	0.0360615	17.5139	1.39169	7	POX + THD2pp + ATPS4rpp + FORtppi + PDH + D_LACt2pp + RPI
gcFront	2	0.0360517	17.5137	1.39169	8	CPPPGO + POX + THD2pp + ATPS4rpp + FORtppi + PDH + D_LACt2pp + RPI
gcFront	1	0.0360601	17.5135	1.3917	8	POX + THD2pp + ATPS4rpp + FORtppi + PDH + LDH_D + RPI + DALAt2pp
gcFront	1	0.0359586	17.4835	1.39237	8	POX + FUM + THD2pp + ATPS4rpp + FORtppi + PDH + LDH_D + RPI
gcFront	1	0.0359572	17.4831	1.39238	9	POX + FUM + THD2pp + ATPS4rpp + FORtppi + PDH + LDH_D + RPI + DALAt2pp
gcFront	2	0.203353	17.3588	0.872734	10	POX + GND + PPM2/DRPA + FORtppi + PDH + PGCD + CYTBO3_4pp + TPI + SUCDi + 5DGLCNt2rpp
gcFront	1	0.205431	17.2769	0.774805	10	PFK_3 + POX + TALA + PPM2/DRPA + GLCDpp + FORtppi + PDH + TPI + SUCDi + NADH16pp
gcFront	3	0.200606	17.1328	0.709894	10	PFK_3 + POX + TALA + FUM + PPM2/DRPA + FORtppi + GLCNt2rpp + PDH + CYTBO3_4pp + TPI
gcFront	2	0.213514	17.0849	0.0935286	9	POX + GND + FORtppi + PDH + FACOAE180 + CYTBO3_4pp + TPI + SUCDi + POR5
gcFront	2	0.213514	17.0849	0.0935286	9	POX + ADPRDP + GND + FORtppi + PDH + CYTBO3_4pp + TPI + SUCDi + POR5
gcFront	1	0.234395	16.9556	0.562378	9	POX + PPM2/DRPA + G6PDH2r/PGL + GLCDpp + FORtppi + PDH + SUCDi + NADH16pp + NADH17pp
gcFront	3	0.205724	16.8628	0.196347	9	PFK_3 + POX + TALA + PPM2/DRPA + G6PDH2r/PGL + FORtppi + PDH + TPI + SUCDi
gcFront	3	0.233878	16.7984	0.660837	10	PFL + POX + PGI + PPM2/DRPA + G6PDH2r/PGL + GLCDpp + FORtppi + PDH + CYTBO3_4pp + SUCDi
gcFront	3	0.242624	16.7523	0.658101	9	POX + PGI + PPM2/DRPA + G6PDH2r/PGL + GLCDpp + FORtppi + PDH + CYTBO3_4pp + SUCDi
gcFront	1	0.2429	16.7486	0.658046	9	POX + PGI + PPM2/DRPA + G6PDH2r/PGL + GLCDpp + FORtppi + PDH + SUCDi + NADH16pp
gcFront	2	0.24958	16.7263	0.620867	10	PFL + POX + PPM2/DRPA + G6PDH2r/PGL + GLCDpp + FORtppi + PDH + PGCD + CYTBO3_4pp + SUCDi
gcFront	2	0.252056	16.7028	0.234358	8	PFL + POX + GND + PDH + PGCD + CYTBO3_4pp + SUCDi + POR5
gcFront	2	0.252583	16.619	0.232952	9	PFL + POX + PPM2/DRPA + G6PDH2r/PGL + GLCDpp + PDH + PGCD + CYTBO3_4pp + SUCDi
gcFront	2	0.261231	16.583	0.609528	10	POX + GND + GLUDC + FORtppi + PDH + SUCOAS + PGCD + CYTBO3_4pp + SUCDi + POR5
gcFront	3	0.250283	16.5738	0.608601	9	PFL + POX + PPM2/DRPA + G6PDH2r/PGL + FORtppi + GLCNt2rpp + PDH + CYTBO3_4pp + SUCDi
gcFront	1	0.250557	16.5701	0.547001	9	PFL + POX + PPM2/DRPA + G6PDH2r/PGL + GLCDpp + FORtppi + PDH + SUCDi + NADH16pp
gcFront	3	0.257613	16.5517	0.230906	9	PFL + POX + GLYCL + PPM2/DRPA + G6PDH2r/PGL + GLCDpp + PDH + PGCD + AI2K/PAI2I/PAI2T
gcFront	2	0.259643	16.5245	0.609996	9	POX + GND + PPM2/DRPA + FORtppi + PDH + PGCD + CYTBO3_4pp + SUCDi + 5DGLCNt2rpp
gcFront	3	0.259643	16.5245	0.605446	9	POX + PPM2/DRPA + G6PDH2r/PGL + FORtppi + RNDR4b + GLCNt2rpp + PDH + CYTBO3_4pp + SUCDi
gcFront	3	0.259643	16.5245	0.566785	9	POX + F6PA + PPM2/DRPA + G6PDH2r/PGL + GLCDpp + FORtppi + PDH + CYTBO3_4pp + SUCDi
gcFront	1	0.259938	16.5206	0.611547	10	POX + PPM2/DRPA + G6PDH2r/PGL + GLCDpp + FORtppi + PDH + SUCOAS + PGCD + SUCDi + NADH16pp
gcFront	3	0.254497	16.4306	0.608649	10	POX + FUM + PPM2/DRPA + G6PDH2r/PGL + GLCDpp + FORtppi + PDH + PGCD + CYTBO3_4pp + SUCDi
gcFront	2	0.268101	16.3445	0.603328	10	POX + GND + CAT + GLUDC + FORtppi + PDH + SUCOAS + CYTBO3_4pp + SUCDi + POR5
gcFront	3	0.255838	16.342	0.650465	9	PFL + POX + GLYCL + PPM2/DRPA + G6PDH2r/PGL + GLCDpp + PDH + PGCD + SUCDi
gcFront	3	0.27964	16.332	0.585673	10	PFL + POX + PGI + PPM2/DRPA + G6PDH2r/PGL + FORtppi + GLCNt2rpp + PDH + PGCD + SUCDi
gcFront	2	0.293378	16.1625	0.521502	9	PFL + POX + GND + PPM2/DRPA + FORtppi + PDH + PGCD + SUCDi + POR5
gcFront	2	0.294958	16.1311	0.678814	9	PFL + POX + PPM2/DRPA + G6PDH2r/PGL + GLCDpp + FORtppi + PDH + PGCD + SUCDi
gcFront	3	0.294958	16.1311	0.678815	9	PFL + POX + PPM2/DRPA + G6PDH2r/PGL + FORtppi + GLCNt2rpp + PDH + PGCD + SUCDi
gcFront	1	0.294958	16.1311	0.682378	10	PFL + POX + PPM2/DRPA + G6PDH2r/PGL + GLCDpp + FORtppi + PDH + SUCOAS + PGCD + SUCDi
gcFront	2	0.305214	16.0376	0.438523	8	POX + PPM2/DRPA + G6PDH2r/PGL + GLCDpp + FORtppi + XAND + PDH + SUCDi
gcFront	3	0.298362	15.9139	0.192805	8	PFL + POX + PPM2/DRPA + G6PDH2r/PGL + GLCDpp + FORtppi + PDH + SUCDi
gcFront	1	0.298362	15.9139	0.34574	9	PFL + POX + PPM2/DRPA + G6PDH2r/PGL + GLCDpp + FORtppi + GLCt2pp + PDH + SUCDi
gcFront	2	0.305409	15.9119	0.204815	8	POX + GND + PPM2/DRPA + FORtppi + PDH + PGCD + SUCDi + POR5
gcFront	2	0.306856	15.8925	0.204581	7	POX + GND + PPM2/DRPA + FORtppi + PDH + PGCD + SUCDi
gcFront	3	0.306856	15.8925	0.204577	8	POX + PPM2/DRPA + G6PDH2r/PGL + GLCDpp + FORtppi + PDH + PGCD + SUCDi
gcFront	1	0.306856	15.8925	0.316565	9	POX + PPM2/DRPA + G6PDH2r/PGL + GLCDpp + FORtppi + PDH + SUCOAS + PGCD + SUCDi
gcFront	1	0.2988	15.8064	0.422182	9	POX + FUM + PPM2/DRPA + G6PDH2r/PGL + GLCDpp + FORtppi + GLCt2pp + PDH + SUCDi
gcFront	3	0.2988	15.8064	0.352237	9	POX + FUM + PPM2/DRPA + G6PDH2r/PGL + GLCDpp + FORtppi + PDH + PGCD + SUCDi
gcFront	3	0.307469	15.7193	0.392229	9	POX + CBMKr + PPM2/DRPA + G6PDH2r/PGL + FORtppi + GLCNt2rpp + PDH + SUCDi + PLIPA2G180pp/LPLIPAL1G180pp
gcFront	2	0.307806	15.7045	0.577732	10	POX + GND + GLUDC + GLCDpp + FORtppi + PDH + SUCOAS + PGCD + SUCDi + POR5
gcFront	2	0.318253	15.3747	0.407681	10	POX + AGMT/UREAtpp + GND + CAT + GLUDC + FORtppi + PDH + SUCOAS + SUCDi + POR5
gcFront	3	0.318253	15.3747	0.13403	10	POX + F6PA + G6PDH2r/PGL + GLCDpp + FORtppi + PDH + SUCOAS + PAPA161pp + SUCDi + POR5
gcFront	1	0.306866	14.981	0.127218	10	PFK_3 + POX + PGI + TALA + PPM2/DRPA + G6PDH2r/PGL + FORtppi + PDH + SUCOAS + SUCDi
gcFront	1	0.320815	14.7709	0.128398	9	PFK_3 + POX + TALA + PPM2/DRPA + G6PDH2r/PGL + FORtppi + PDH + SUCOAS + SUCDi
gcFront	3	0.297206	14.6368	0.460211	9	POX + PPC + CBMKr + G6PDH2r/PGL + GLCDpp + FORtppi + PDH + SUCDi + POR5
gcFront	1	0.32187	14.5846	0.104967	9	PFK_3 + POX + PGI + TALA + PPM2/DRPA + FORtppi + PDH + SUCOAS + SUCDi
gcFront	1	0.336185	14.3438	0.143079	8	PFK_3 + POX + TALA + PPM2/DRPA + FORtppi + PDH + SUCOAS + SUCDi
gcFront	1	0.336691	14.2826	0.137284	8	PFK_3 + POX + TALA + PPM2/DRPA + FORtppi + GLCt2pp + PDH + SUCDi
gcFront	3	0.336691	14.2826	0.0853487	8	PFK_3 + POX + TALA + PPM2/DRPA + GLCDpp + FORtppi + PDH + SUCDi
gcFront	1	0.178049	13.8239	1.05382	10	POX + PPC + PPM2/DRPA + G6PDH2r/PGL + GLCDpp + FORtppi + PDH + LDH_D + PGCD + SUCDi
gcFront	2	0.178049	13.8239	1.05382	10	POX + PPC + PPM2/DRPA + G6PDH2r/PGL + GLCDpp + FORtppi + PDH + PGCD + D_LACt2pp + SUCDi
gcFront	3	0.187019	13.5195	1.037	10	POX + PPC + G6PDH2r/PGL + GLCDpp + FORtppi + PDH + LDH_D + PGCD + SUCDi + POR5
gcFront	2	0.150999	13.5135	1.05506	10	PFL + POX + PPC + PPM2/DRPA + G6PDH2r/PGL + GLCDpp + PDH + PGCD + D_LACt2pp + SUCDi
gcFront	1	0.331152	13.333	0.294543	10	PFL + POX + PPS + PGI + HEX1 + PPM2/DRPA + GLCDpp + FORtppi + PDH + TPI
gcFront	2	0.331152	13.333	0.294543	10	PFL + POX + PPS + PGI + HEX1 + PPM2/DRPA + GLCDpp + FORtppi + PDH + TPI
gcFront	3	0.331152	13.333	0.294543	10	PFL + POX + PPS + PGI + HEX1 + PPM2/DRPA + FORtppi + GLCNt2rpp + PDH + TPI
gcFront	3	0.300062	12.7695	0.424402	10	POX + PGI + F6PA + HEX1 + PPM2/DRPA + FORtppi + PDH + CYTBO3_4pp + TPI + SUCDi
gcFront	1	0.355421	12.7521	0.284511	10	POX + PPS + PGI + HEX1 + PPM2/DRPA + GLCDpp + FORtppi + PDH + TPI + SUCDi
gcFront	2	0.355421	12.7521	0.284511	10	POX + PPS + PGI + HEX1 + PPM2/DRPA + GLCDpp + FORtppi + PDH + TPI + SUCDi
gcFront	3	0.355421	12.7521	0.284511	10	POX + PPS + PGI + HEX1 + PPM2/DRPA + FORtppi + GLCNt2rpp + PDH + TPI + SUCDi
gcFront	1	0.308353	12.6618	0.249395	10	POX + PGI + HEX1 + PPM2/DRPA + FORtppi + PDH + QMO3 + TPI + SUCDi + NADH16pp
gcFront	2	0.380548	12.3465	0.272761	10	POX + PPS + PGI + HEX1 + GLCDpp + FORtppi + PDH + TPI + SUCDi + POR5
gcFront	3	0.339181	12.2633	0.357478	10	PFL + POX + PUNP1 + PPM2/DRPA + G6PDH2r/PGL + FORtppi + PDH + PGCD + CYTBO3_4pp + SUCDi
gcFront	3	0.339182	12.2633	0.357478	9	PFL + POX + PPM2/DRPA + G6PDH2r/PGL + FORtppi + PDH + PGCD + CYTBO3_4pp + SUCDi
gcFront	2	0.339182	12.2633	0.5156	10	PFL + POX + PPM2/DRPA + G6PDH2r/PGL + FORtppi + PDH + PGCD + D_LACt2pp + CYTBO3_4pp + SUCDi
gcFront	1	0.352158	12.0948	0.28684	8	POX + PPM2/DRPA + G6PDH2r/PGL + FORtppi + PDH + SUCDi + NADH16pp + NADH17pp
gcFront	1	0.35349	11.935	0.306782	10	PFL + POX + PPM2/DRPA + G6PDH2r/PGL + FORtppi + PDH + SUCOAS + PGCD + TPI + SUCDi
gcFront	3	0.342763	11.8594	0.285581	9	POX + FUM + PPM2/DRPA + G6PDH2r/PGL + FORtppi + PDH + PGCD + CYTBO3_4pp + SUCDi
gcFront	1	0.34501	11.8278	0.320704	9	PFL + POX + FUM + F6PA + PPM2/DRPA + G6PDH2r/PGL + FORtppi + PDH + TPI
gcFront	3	0.34501	11.8278	0.320704	9	PFL + POX + FUM + F6PA + PPM2/DRPA + G6PDH2r/PGL + FORtppi + PDH + TPI
gcFront	1	0.374852	11.8002	0.24267	8	PFL + POX + PPM2/DRPA + G6PDH2r/PGL + FORtppi + PDH + SUCDi + NADH16pp
gcFront	1	0.38672	11.6461	0.306825	9	POX + PPM2/DRPA + G6PDH2r/PGL + FORtppi + PDH + SUCOAS + PGCD + SUCDi + NADH16pp
gcFront	3	0.382477	11.547	0.0837827	8	PFL + POX + GLYCL + PPM2/DRPA + G6PDH2r/PGL + PDH + PGCD + AI2K/PAI2I/PAI2T
gcFront	3	0.385264	11.5098	0.23667	10	PFL + POX + PGI + F6PA + HEX1 + PPM2/DRPA + FORtppi + PDH + TPI + SUCDi
gcFront	2	0.40279	11.4594	0.293953	10	POX + PGI + HEX1 + PPM2/DRPA + FORtppi + PDH + D_LACt2pp + CYTBO3_4pp + SUCDi + POR5
gcFront	2	0.404422	11.4163	0.293346	9	POX + PGI + HEX1 + PPM2/DRPA + FORtppi + PDH + D_LACt2pp + CYTBO3_4pp + SUCDi
gcFront	3	0.404422	11.4163	0.261724	9	POX + PGI + F6PA + HEX1 + PPM2/DRPA + FORtppi + PDH + CYTBO3_4pp + SUCDi
gcFront	1	0.404913	11.4099	0.259725	8	POX + PGI + HEX1 + PPM2/DRPA + FORtppi + PDH + SUCDi + NADH16pp
gcFront	1	0.404912	11.4076	0.256359	9	POX + PGI + HEX1 + PPM2/DRPA + FORtppi + PDH + QMO3 + SUCDi + NADH16pp
gcFront	3	0.375776	11.2938	0.346124	10	PFL + POX + TALA + GLYCL + HEX1 + PPM2/DRPA + G6PDH2r/PGL + PDH + PGCD + SUCDi
gcFront	1	0.012768	11.0982	1.61812	9	POX + THD2pp + ATPS4rpp + FORtppi + GLCt2pp + PDH + LDH_D + TPI + RPI
gcFront	1	0.0127141	11.0935	1.61838	10	POX + FUM + THD2pp + ATPS4rpp + FORtppi + GLCt2pp + PDH + LDH_D + TPI + RPI
gcFront	2	0.0106249	11.0531	1.62064	9	PFL + POX + THD2pp + ATPS4rpp + FORtppi + PDH + D_LACt2pp + TPI + RPI
gcFront	2	0.415324	11.0039	0.186383	8	POX + PGI + HEX1 + FORtppi + PDH + CYTBO3_4pp + SUCDi + POR5
gcFront	3	0.433976	10.8724	0.255788	10	PFL + POX + TALA + PPM2/DRPA + G6PDH2r/PGL + FORtppi + PDH + PGCD + SUCDi + POR5
gcFront	2	0.448212	10.8478	0.164828	7	POX + PPM2/DRPA + G6PDH2r/PGL + FORtppi + XAND + PDH + SUCDi
gcFront	2	0.436314	10.8263	0.254972	8	PFL + POX + PPM2/DRPA + G6PDH2r/PGL + FORtppi + PDH + PGCD + SUCDi
gcFront	1	0.436314	10.8263	0.322476	9	PFL + POX + PPM2/DRPA + G6PDH2r/PGL + FORtppi + PDH + SUCOAS + PGCD + SUCDi
gcFront	3	0.436314	10.8263	0.273784	9	PFL + POX + PUNP1 + PPM2/DRPA + G6PDH2r/PGL + FORtppi + PDH + PGCD + SUCDi
gcFront	3	0.448088	10.6687	0.0767391	8	POX + PPM2/DRPA + G6PDH2r/PGL + FORtppi + PDH + PGCD + SUCDi + POR5
gcFront	1	0.449957	10.6437	0.16479	8	POX + PPM2/DRPA + G6PDH2r/PGL + FORtppi + PDH + SUCOAS + PGCD + SUCDi
gcFront	2	0.449957	10.6437	0.16479	8	POX + PPM2/DRPA + G6PDH2r/PGL + FORtppi + PDH + SUCOAS + PGCD + SUCDi
gcFront	3	0.449957	10.6437	0.0765729	8	POX + PUNP1 + PPM2/DRPA + G6PDH2r/PGL + FORtppi + PDH + PGCD + SUCDi
gcFront	1	0.012768	10.6321	1.64521	8	POX + THD2pp + ATPS4rpp + FORtppi + PDH + LDH_D + TPI + RPI
gcFront	2	0.012768	10.6321	1.64521	8	POX + THD2pp + ATPS4rpp + FORtppi + PDH + D_LACt2pp + TPI + RPI
gcFront	1	0.0127141	10.6162	1.64618	9	POX + FUM + THD2pp + ATPS4rpp + FORtppi + PDH + LDH_D + TPI + RPI
gcFront	1	0.010625	10.5871	1.64796	9	PFL + POX + THD2pp + ATPS4rpp + PDH + LDH_D + PGCD + TPI + RPI
gcFront	3	0.438198	10.5209	0.146925	7	POX + FUM + PPM2/DRPA + G6PDH2r/PGL + FORtppi + PDH + SUCDi
gcFront	2	0.482035	10.4349	0.251587	10	PFL + POX + PGI + HEX1 + PPM2/DRPA + FORtppi + XAND + PDH + SUCDi + POR5
gcFront	3	0.450639	10.3927	0.157974	7	POX + CBMKr + PPM2/DRPA + G6PDH2r/PGL + FORtppi + PDH + SUCDi
gcFront	2	0.484568	10.3758	0.250629	9	PFL + POX + PGI + HEX1 + PPM2/DRPA + FORtppi + XAND + PDH + SUCDi
gcFront	3	0.45136	10.3679	0.0818682	8	POX + G6PDH2r/PGL + FORtppi + PDH + SUCOAS + PGCD + SUCDi + POR5
gcFront	2	0.496462	10.2484	0.185852	9	POX + PGI + HEX1 + PPM2/DRPA + FORtppi + XAND + PDH + SUCDi + POR5
gcFront	1	0.483128	10.1997	0.0653653	10	PFL + POX + PGI + XYLI2 + PPM2/DRPA + FORtppi + PDH + 2AGPEAT161 + SUCDi + POR5
gcFront	3	0.483128	10.1997	0.157472	10	PFL + POX + PGI + HEX1 + PPM2/DRPA + FORtppi + GLCNt2rpp + PDH + SUCDi + POR5
gcFront	2	0.498782	10.1913	0.185168	8	POX + PGI + HEX1 + PPM2/DRPA + FORtppi + XAND + PDH + SUCDi
gcFront	2	0.0293867	10.1899	1.67322	9	POX + GND + PPM2/DRPA + THD2pp + ATPS4rpp + FORtppi + PDH + D_LACt2pp + TPI
gcFront	1	0.485542	10.1674	0.133439	9	PFL + POX + PPS + PGI + HEX1 + PPM2/DRPA + FORtppi + PDH + SUCDi
gcFront	3	0.485542	10.1674	0.156667	9	PFL + POX + PGI + HEX1 + PPM2/DRPA + FORtppi + GLCNt2rpp + PDH + SUCDi
gcFront	2	0.485542	10.1674	0.219291	10	PFL + POX + PPS + PGI + HEX1 + PPM2/DRPA + GLCDpp + FORtppi + PDH + SUCDi
gcFront	1	0.475907	10.1263	0.249657	9	PFL + POX + PGI + GLYCL + HEX1 + PPM2/DRPA + FORtppi + PDH + SUCDi
gcFront	2	0.0203235	9.96335	1.68852	10	POX + PPC + GND + PPM2/DRPA + THD2pp + ATPS4rpp + FORtppi + PDH + D_LACt2pp + TPI
gcFront	3	0.0062732	9.87854	1.69443	10	POX + PPC + F6PA + G6PDH2r/PGL + ATPS4rpp + FORtppi + PDH + TPI + RPI + 5DGLCNt2rpp
gcFront	1	0.0249828	9.69084	1.70789	10	POX + PPM2/DRPA + G6PDH2r/PGL + THD2pp + ATPS4rpp + GLCDpp + FORtppi + PDH + LDH_D + TPI
gcFront	3	0.501483	9.68487	0.230778	10	POX + PGI + CBMKr + HEX1 + PPM2/DRPA + FORtppi + PDH + SUCOAS + SUCDi + PLIPA2G180pp/LPLIPAL1G180pp
gcFront	2	0.360136	9.4951	0.131732	9	PFL + POX + PPC + GND + PPM2/DRPA + G6PDH2r/PGL + PDH + PGM + TPI
gcFront	1	0.0087298	9.4391	1.72676	9	POX + G6PDH2r/PGL + THD2pp + ATPS4rpp + FORtppi + PDH + LDH_D + TPI + RPI
gcFront	2	0.517493	9.14874	0.158504	9	POX + PGI + HEX1 + FORtppi + XAND + PDH + SUCOAS + SUCDi + POR5
gcFront	2	0.517502	9.14558	0.109138	9	POX + PGI + HEX1 + FORtppi + PDH + SUCOAS + MDDCP2pp/MDDEP4pp/MLTGY4pp + SUCDi + POR5
gcFront	1	0.517502	9.14558	0.175406	10	POX + PPS + PGI + HEX1 + GLCDpp + FORtppi + PDH + SUCOAS + SUCDi + POR5
gcFront	3	0.517502	9.14558	0.175406	10	POX + PPS + PGI + HEX1 + FORtppi + GLCNt2rpp + PDH + SUCOAS + SUCDi + POR5
gcFront	2	0.36703	9.12336	0.366604	10	PFL + POX + PPC + GND + PPM2/DRPA + PDH + PAPA160pp + PGM + TPI + SUCDi
gcFront	3	0.505663	8.56387	0.206832	10	POX + PPS + PGI + FUM + HEX1 + GLCDpp + FORtppi + PDH + SUCDi + POR5
gcFront	2	0.517922	8.52906	0.075243	9	PFL + POX + PGI + HEX1 + FORtppi + XAND + PDH + SUCDi + POR5
gcFront	1	0.517929	8.52904	0.168852	9	POX + PPS + PGI + HEX1 + GLCDpp + FORtppi + PDH + SUCDi + POR5
gcFront	2	0.517929	8.52904	0.168852	9	POX + PPS + PGI + HEX1 + GLCDpp + FORtppi + PDH + SUCDi + POR5
gcFront	3	0.517929	8.52904	0.168852	9	POX + PPS + PGI + HEX1 + GLCDpp + FORtppi + PDH + SUCDi + POR5
gcFront	3	0.508459	8.50047	0.195697	9	POX + PPS + PGI + FUM + HEX1 + GLCDpp + FORtppi + PDH + POR5
gcFront	2	0.553895	8.42689	0.120008	9	PFL + POX + PPS + XYLI2 + HEX1 + GLCDpp + FORtppi + PDH + POR5
gcFront	2	0.553898	8.42688	0.120007	8	PFL + POX + PPS + XYLI2 + HEX1 + GLCDpp + PDH + POR5
gcFront	1	0.553898	8.42688	0.122106	9	PFL + POX + PPS + TALA + XYLI2 + HEX1 + GNK + PDH + POR5
gcFront	3	0.553898	8.42688	0.120007	9	PFL + POX + PPS + XYLI2 + HEX1 + GLCDpp + PROt4pp + PDH + POR5
gcFront	2	0.557726	8.13026	0.116275	10	PFL + POX + PPS + XYLI2 + HEX1 + GLCDpp + PDE4 + PDH + PGCD + SUCDi
gcFront	3	0.557726	8.13026	0.116275	10	PFL + POX + PPS + XYLI2 + HEX1 + GLCDpp + AM3PA + PDH + PGCD + SUCDi
gcFront	1	0.578931	7.55202	0.10533	10	PFL + POX + PPS + PGI + XYLI2 + GLYCL + HEX1 + GLCDpp + PDH + SUCDi
gcFront	3	0.559745	7.41838	0.105295	10	POX + PPS + FUM + XYLI2 + HEX1 + GLCDpp + FORtppi + PDH + SUCDi + POR5
gcFront	3	0.559746	7.41838	0.105295	9	POX + PPS + FUM + XYLI2 + HEX1 + GLCDpp + FORtppi + PDH + POR5
gcFront	2	0.58989	7.27935	0.101375	10	POX + PPS + XYLI2 + HEX1 + GLCDpp + FORtppi + XAND + PDH + SUCDi + POR5
gcFront	2	0.589892	7.27934	0.0805701	9	POX + PPS + XYLI2 + HEX1 + GLCDpp + FORtppi + XAND + PDH + POR5
gcFront	1	0.58417	7.0383	0.106683	9	PFL + POX + PPS + XYLI2 + HEX1 + G6PDH2r/PGL + GNK + PDH + SUCDi
gcFront	2	0.58417	7.0383	0.106683	9	PFL + POX + PPS + XYLI2 + HEX1 + G6PDH2r/PGL + GLCDpp + PDH + SUCDi
gcFront	3	0.581291	7.02125	0.102033	9	POX + PPS + FUM + XYLI2 + HEX1 + GLCDpp + FORtppi + PDH + SUCDi
gcFront	3	0.581292	7.02124	0.102033	8	POX + PPS + FUM + XYLI2 + HEX1 + GLCDpp + FORtppi + PDH
gcFront	1	0.607743	6.91878	0.106604	9	PFL + POX + PPS + PGI + XYLI2 + HEX1 + GNK + PDH + SUCDi
gcFront	1	0.607743	6.91878	0.106601	9	PFL + POX + PPS + PGI + XYLI2 + HEX1 + GLCDpp + PDH + SUCDi
gcFront	1	0.610824	6.90337	0.100492	9	PFL + POX + PPS + XYLI2 + GLYCL + HEX1 + GLCDpp + PDH + SUCDi
gcFront	1	0.612609	6.89411	0.100371	8	PFL + POX + PPS + XYLI2 + HEX1 + GNK + PDH + SUCDi
gcFront	1	0.612609	6.89411	0.100371	8	PFL + POX + PPS + XYLI2 + HEX1 + GLCDpp + PDH + SUCDi
gcFront	2	0.612609	6.89411	0.100371	8	PFL + POX + PPS + XYLI2 + HEX1 + GLCDpp + PDH + SUCDi
gcFront	3	0.612609	6.89411	0.100371	8	PFL + POX + PPS + XYLI2 + HEX1 + GLCDpp + PDH + SUCDi
gcFront	2	0.613871	6.85423	0.0998502	8	POX + PPS + XYLI2 + HEX1 + GLCDpp + FORtppi + PDH + SUCDi
gcFront	3	0.613871	6.85423	0.114848	9	POX + PPS + XYLI2 + HEX1 + FORtppi + GLCNt2rpp + PDH + LDH_D + SUCDi
gcFront	1	0.532946	6.50938	0.0994638	10	PFL + POX + PPS + XYLI2 + PPC + HEX1 + G6PDH2r/PGL + GNK + PDH + SUCDi
gcFront	2	0.532946	6.50938	0.0994638	10	PFL + POX + PPS + XYLI2 + PPC + HEX1 + G6PDH2r/PGL + GLCDpp + PDH + SUCDi
gcFront	2	0.449001	6.03718	0.059616	9	PFL + POX + PPC + HEX1 + PPM2/DRPA + G6PDH2r/PGL + PDH + PGM + TPI
gcFront	3	0.449001	6.03718	0.059616	10	GLYCTO3 + PFL + POX + PGI + PPC + HEX1 + PPM2/DRPA + PDH + PGM + TPI
gcFront	1	0.613756	5.93334	0.0935273	10	PFL + POX + PPS + PGI + TALA + GLYCL + HEX1 + GLCDpp + PDH + POR5
gcFront	1	0.618407	5.38803	0.0856682	10	PFL + POX + PPS + PGI + TALA + HEX1 + GLCDpp + FORtppi + PDH + POR5
gcFront	3	0.618407	5.38803	0.0856682	10	PFL + POX + PPS + PGI + TALA + HEX1 + GLCDpp + FORtppi + PDH + POR5
gcFront	1	0.622578	4.99405	0.0484528	10	PFL + POX + PPS + PGI + TALA + PPC + HEX1 + GNK + PDH + POR5
gcFront	3	0.421122	4.64972	0.0502596	10	PFL + POX + PGI + PPC + HEX1 + PPM2/DRPA + PDH + PGM + TPI + AI2K/PAI2I/PAI2T
gcFront	1	0.499223	4.02096	0.0724419	10	POX + PGI + ALCD19 + PPM2/DRPA + FORtppi + PDH + QMO3 + TPI + SUCDi + NADH16pp
gcFront	3	0.631932	3.48887	0.0436416	10	PFL + POX + PGI + TALA + GLYCL + HEX1 + PDH + ACACT1r/HACD1/ECOAH1 + PGCD + POR5
gcFront	2	0.621399	3.48541	0.00340472	10	TRPAS2 + PFL + POX + GND + ACACT2r/HACD2/ECOAH2/ACOAD2f + PDH + PGM + TPI + SUCDi + POR5
gcFront	1	0.63657	3.44108	0.0516209	10	PFL + POX + PPS + PGI + TALA + GLYCL + PSERT/PSP_L + HEX1 + PDH + POR5
gcFront	2	0.623053	3.43265	0.00335342	9	PFL + POX + GND + ACACT2r/HACD2/ECOAH2/ACOAD2f + PDH + PGM + TPI + SUCDi + POR5
gcFront	2	0.627538	3.42105	0.00334215	9	TRPAS2 + PFL + POX + GND + PDH + PGM + TPI + SUCDi + POR5
gcFront	1	0.639173	3.41426	0.0386388	9	PFL + POX + PGI + TALA + GLYCL + PSERT/PSP_L + HEX1 + PDH + POR5
gcFront	3	0.639173	3.41426	0.0386417	9	PFL + POX + PGI + TALA + GLYCL + HEX1 + PDH + PGCD + POR5
gcFront	2	0.629225	3.3676	0.0396108	10	PFL + POX + GND + GLUDC + PDH + SUCOAS + PGM + TPI + SUCDi + POR5
gcFront	3	0.652524	3.20552	0.0402145	10	PFL + POX + PGI + TALA + GLYCL + HEX1 + FORtppi + PDH + SUCOAS + POR5
gcFront	1	0.682552	2.89285	0.0126268	10	PFL + POX + PGI + TALA + GLYCL + HEX1 + FORtppi + GNK + PDH + POR5
gcFront	1	0.6901	2.81425	0.017379	9	PFL + POX + PGI + TALA + GLYCL + HEX1 + FORtppi + PDH + POR5
gcFront	3	0.6901	2.81425	0.0289412	10	PFL + POX + PPS + PGI + TALA + GLYCL + HEX1 + FORtppi + PDH + POR5
gcFront	2	0.629566	2.46356	0.0117359	10	POX + PTAr/ACKr + FORtppi + PERD/OHPBAT + PDH + PGCD + CYTBO3_4pp + TPI + SUCDi + GAPP
gcFront	2	0.629567	2.46354	0.0117312	9	POX + PTAr/ACKr + FORtppi + PDH + PGCD + CYTBO3_4pp + TPI + SUCDi + GAPP
gcFront	1	0.627121	2.44499	0.0354111	9	POX + ALCD19 + PPM2/DRPA + FORtppi + PDH + QMO3 + TPI + SUCDi + NADH16pp
gcFront	2	0.632122	2.43296	0.0115919	9	POX + FORtppi + PERD/OHPBAT + PDH + PGCD + CYTBO3_4pp + TPI + SUCDi + GAPP
gcFront	2	0.632124	2.43294	0.0115918	8	POX + FORtppi + PDH + PGCD + CYTBO3_4pp + TPI + SUCDi + GAPP
gcFront	2	0.644456	2.28532	0.0109957	9	POX + PTAr/ACKr + FORtppi + PERD/OHPBAT + PDH + CYTBO3_4pp + TPI + SUCDi + GAPP
gcFront	2	0.644457	2.28531	0.0108964	8	POX + PTAr/ACKr + FORtppi + PDH + CYTBO3_4pp + TPI + SUCDi + GAPP
gcFront	2	0.647134	2.25325	0.0107453	8	POX + FORtppi + PERD/OHPBAT + PDH + CYTBO3_4pp + TPI + SUCDi + GAPP
gcFront	2	0.647135	2.25324	0.0107405	7	POX + FORtppi + PDH + CYTBO3_4pp + TPI + SUCDi + GAPP
gcFront	1	0.647897	2.24413	0.0106975	10	POX + ALCD19 + GLCDpp + FORtppi + NI2abcpp + PDH + QMO3 + TPI + SUCDi + NADH16pp
gcFront	3	0.706051	1.95051	0.0184022	10	PFL + POX + PPS + PGI + TALA + HEX1 + THD2pp + FORtppi + PDH + POR5
gcFront	2	0.659595	1.83836	0.0267729	10	PFL + POX + PGI + FORtppi + PDH + PGCD + TPI + SUCDi + POR5 + GAPP
gcFront	2	0.681811	1.56323	0.00973799	9	POX + PGI + FORtppi + PDH + PGCD + TPI + SUCDi + POR5 + GAPP
gcFront	1	0.710022	1.41776	0.000930816	10	PFL + POX + PPS + PGI + TALA + HEX1 + FORtppi + NI2uabcpp + PDH + POR5
gcFront	3	0.710022	1.41776	0.000930816	10	PFL + POX + PPS + PGI + TALA + HEX1 + FORtppi + PDH + POR5 + ILEt2rpp
gcFront	2	0.692823	1.16087	0.0130913	10	POX + PGI + GLUDC + FORtppi + PDH + SUCOAS + PGCD + TPI + SUCDi + GAPP
gcFront	1	0.754268	0.970776	0.00214804	10	POX + TALA + XYLI2 + ALCD19 + HEX1 + FORtppi + FEOXAMR2 + PDH + TPI + SUCDi
gcFront	1	0.761719	0.881581	0.00427814	9	PFL + POX + ALCD19 + FORtppi + GLCt2pp + PDH + PGCD + TPI + SUCDi
gcFront	2	0.71689	0.849623	0.000696132	9	POX + PGI + FORtppi + GLCptspp + PDH + SUCOAS + TPI + SUCDi + GAPP
gcFront	3	0.741286	0.827289	0.00470365	10	POX + TALA + PPM2/DRPA + FORtppi + GLCNt2rpp + PDH + PGCD + TPI + SUCDi + GAPP
gcFront	2	0.724905	0.747314	0.00370374	9	POX + PGI + GLUDC + FORtppi + PDH + SUCOAS + TPI + SUCDi + GAPP
gcFront	3	0.776053	0.709039	0.00144153	9	PFL + POX + FTHFD + ACACT4r/HACD4/ECOAH4/ACOAD4f + PDH + PGCD + TPI + SUCDi + GAPP
gcFront	1	0.755438	0.652416	0.0079569	10	PFL + POX + ALCD19 + PPM2/DRPA + FORtppi + GLCt2pp + PDH + PGCD + TPI + SUCDi
gcFront	1	0.782153	0.636966	0.00129563	8	PFL + POX + ALCD19 + FORtppi + PDH + PGCD + TPI + SUCDi
gcFront	2	0.782153	0.636966	0.00129563	9	PFL + POX + GLCDpp + FORtppi + PDH + PGCD + TPI + SUCDi + GAPP
gcFront	3	0.782178	0.635703	0.00129307	8	PFL + POX + FTHFD + PDH + PGCD + TPI + SUCDi + GAPP
gcFront	1	0.784908	0.603983	0.00293637	8	POX + ALCD19 + FORtppi + GLCt2pp + PDH + PGCD + TPI + SUCDi
gcFront	1	0.792905	0.508258	0.00320105	8	POX + ALCD19 + GLCDpp + FORtppi + GLCt2pp + PDH + TPI + SUCDi
gcFront	2	0.799089	0.434223	0.000885007	9	POX + PTAr/ACKr + FORtppi + PERD/OHPBAT + PDH + PGCD + TPI + SUCDi + GAPP
gcFront	2	0.799091	0.434202	0.000884968	8	POX + PTAr/ACKr + FORtppi + PDH + PGCD + TPI + SUCDi + GAPP
gcFront	2	0.774211	0.420127	0.00313881	9	PFL + POX + FORtppi + PDH + PGCD + TPI + SUCDi + POR5 + GAPP
gcFront	1	0.801355	0.407099	0.00196848	8	PFL + POX + ALCD19 + FORtppi + GLCt2pp + PDH + TPI + SUCDi
gcFront	1	0.801563	0.40461	0.00195099	7	POX + ALCD19 + FORtppi + GLCt2pp + PDH + TPI + SUCDi
gcFront	3	0.802056	0.398712	0.000813048	9	POX + FORtppi + PDH + ZN2t3pp + GCALDD + PGCD + TPI + SUCDi + GAPP
gcFront	2	0.802059	0.398671	0.00081297	8	POX + FORtppi + PERD/OHPBAT + PDH + PGCD + TPI + SUCDi + GAPP
gcFront	1	0.802061	0.398651	0.000812918	7	POX + ALCD19 + FORtppi + PDH + PGCD + TPI + SUCDi
gcFront	2	0.802061	0.398651	0.000812918	7	POX + FORtppi + PDH + PGCD + TPI + SUCDi + GAPP
gcFront	3	0.802061	0.398651	0.000812918	7	POX + FORtppi + PDH + PGCD + TPI + SUCDi + GAPP
gcFront	2	0.812237	0.272078	0.000189661	8	POX + GLCDpp + FORtppi + GLCptspp + PDH + TPI + SUCDi + GAPP
gcFront	3	0.812295	0.270393	0.000188515	10	PFL + POX + FTHFD + ME2 + GLCptspp + PDH + TPI + SUCDi + LEUt3pp + GAPP
gcFront	3	0.812729	0.265186	0.000542382	8	PFL + POX + FTHFD + ACACT4r/HACD4/ECOAH4/ACOAD4f + PDH + TPI + SUCDi + GAPP
gcFront	2	0.816368	0.2226	0.000456032	8	POX + PTAr/ACKr + FORtppi + PERD/OHPBAT + PDH + TPI + SUCDi + GAPP
gcFront	2	0.816369	0.222586	0.000455995	7	POX + PTAr/ACKr + FORtppi + PDH + TPI + SUCDi + GAPP
gcFront	2	0.819461	0.190351	0.000390635	7	POX + FORtppi + XAND + PDH + TPI + SUCDi + GAPP
gcFront	1	0.819394	0.186358	0.000382539	7	PFL + POX + ALCD19 + FORtppi + PDH + TPI + SUCDi
gcFront	2	0.819468	0.185473	0.000380735	7	POX + FORtppi + PERD/OHPBAT + PDH + TPI + SUCDi + GAPP
gcFront	1	0.819469	0.185459	0.000380698	6	POX + ALCD19 + FORtppi + PDH + TPI + SUCDi
gcFront	2	0.819469	0.185459	0.000380698	8	POX + GLYAT + GLCDpp + FORtppi + PDH + TPI + SUCDi + GAPP
gcFront	3	0.819469	0.185459	0.000469731	10	POX + FTHFD + FORtppi + PDH + G3PGabcpp + TPI + SUCDi + CLPNS140pp + 5DGLCNt2rpp + GAPP
gcFront	2	0.797135	0.136476	0.00102385	9	POX + PPM2/DRPA + FORtppi + XAND + PDH + PGCD + TPI + SUCDi + GAPP
